# Supplementary material for: Herniosina Roháček: revised concept, two new species, new key and atlas of male and female terminalia (Diptera, Sphaeroceridae)
Source: Zookeys. 2016 Aug 8;(609):69–106. doi: 10.3897/zookeys.609.9459 (PMC4984420; doi:10.3897/zookeys.609.9459)
Supplement: XML Treatment for Herniosina [file zookeys.609.9459-treatment1.xml]

<!DOCTYPE tp:taxon-treatment
  PUBLIC "-//TaxonX//DTD Taxonomic Treatment Publishing DTD v0 20100105//EN" "tax-treatment-NSO.dtd">
<tp:taxon-treatment xmlns:tp="http://www.plazi.org/taxpub"><tp:treatment-meta><kwd-group><label>Taxon classification</label><kwd><named-content content-type="kingdom">Animalia</named-content></kwd><kwd><named-content content-type="order">Diptera</named-content></kwd><kwd><named-content content-type="family">Sphaeroceridae</named-content></kwd></kwd-group><mixed-citation publication-type="journal"><person-group><name><surname>Roháček</surname><given-names>Jindřich</given-names></name></person-group><article-title><italic><tp:taxon-name><tp:taxon-name-part taxon-name-part-type="genus">Herniosina</tp:taxon-name-part></tp:taxon-name></italic> Roháček: revised concept, two new species, new key and atlas of male and female terminalia (<tp:taxon-name><tp:taxon-name-part taxon-name-part-type="order">Diptera</tp:taxon-name-part></tp:taxon-name>, <tp:taxon-name><tp:taxon-name-part taxon-name-part-type="family">Sphaeroceridae</tp:taxon-name-part></tp:taxon-name>)</article-title><source>Zookeys</source><day>8</day><month>8</month><year>2016</year><volume>2016</volume><issue>609</issue><fpage>69</fpage><lpage>106</lpage><pub-id pub-id-type="doi">10.3897/zookeys.609.9459</pub-id></mixed-citation></tp:treatment-meta><tp:nomenclature><label>Genus</label><tp:taxon-name>
            <tp:taxon-name-part taxon-name-part-type="genus">Herniosina</tp:taxon-name-part>
          </tp:taxon-name><tp:taxon-authority>Roháček, 1983</tp:taxon-authority><tp:nomenclature-citation-list><tp:nomenclature-citation><tp:taxon-name>
                <tp:taxon-name-part taxon-name-part-type="genus">Herniosina</tp:taxon-name-part>
              </tp:taxon-name><comment>Roháček, 1983: 18 (feminine). – <xref ref-type="bibr" rid="B18">Roháček 1983</xref>: 18-21 [diagnosis, key, revision of European species, illustr]; <xref ref-type="bibr" rid="B21">Roháček 1993</xref>: 186 [taxonomy, key, illustr.]; <xref ref-type="bibr" rid="B22">Roháček 1998</xref>: 487 [diagnosis in key, illustr.]; <xref ref-type="bibr" rid="B33">Roháček et al. 2001</xref>: 148 [catalog].</comment></tp:nomenclature-citation><tp:nomenclature-citation><tp:taxon-name>
                <tp:taxon-name-part taxon-name-part-type="genus">Herniosina</tp:taxon-name-part>
              </tp:taxon-name><comment>Roháček, 1982: 221 [nomen nudum, phylogeny]. Type species. <tp:taxon-name><tp:taxon-name-part taxon-name-part-type="genus">Leptocera</tp:taxon-name-part></tp:taxon-name> (<tp:taxon-name><tp:taxon-name-part taxon-name-part-type="genus">Limosina</tp:taxon-name-part></tp:taxon-name>) Bequaerti Villeneuve, 1917, original designation. </comment></tp:nomenclature-citation></tp:nomenclature-citation-list></tp:nomenclature><tp:treatment-sec sec-type="diagnosis" id="SECID0EPRAE"><title>Diagnosis.</title><p>
            <italic>pvt</italic> absent; 3–5 <italic>ifr</italic>; 2–5 minute <italic>ads</italic> inside and below <italic>ors</italic>; <italic>g</italic> small; 2 <italic>hu</italic>, the internal reduced to microseta; 2 postsutural <italic>dc</italic>, the anterior short; <italic>ac</italic> setulae in 6–10 rows on suture, the medial prescutellar <italic>ac</italic> pair more or less enlarged; 2 <italic>stpl</italic>, the anterior very small, hair-like or absent; scutellum large, rounded triangular to trapezoidal; <italic>t<sub>2</sub></italic> chaetotaxy as in Figs <xref ref-type="fig" rid="F5">16</xref>, <xref ref-type="fig" rid="F5">18</xref>, <xref ref-type="fig" rid="F14">57</xref>, <xref ref-type="fig" rid="F14">61</xref>, in male ventrally with a row of short spine-like setae and with reduced <italic>va</italic>, in female with anteroapical and <italic>va</italic> setae long (Fig. <xref ref-type="fig" rid="F5">18</xref>); male <italic>f<sub>2</sub></italic> ventrally with a row of more or less thickened setae (Figs <xref ref-type="fig" rid="F5">18</xref>, <xref ref-type="fig" rid="F13">54</xref>) in basal half; <italic>C</italic> not extended beyond apex of <italic>R<sub>4+5</sub></italic>; <italic>R<sub>4+5</sub></italic> sinuate but apically almost straight; <italic>dm</italic> cell long and its posterior outer corner often rounded; alula relatively small and narrow; female postabdomen relatively (compared to preabdomen) narrow and telescopically retractile; male abdomen terminally strongly down-curved in consequence of enlarged <italic>T5</italic> and <italic>S8</italic> (Figs <xref ref-type="fig" rid="F1">1</xref>, <xref ref-type="fig" rid="F2">2</xref>, <xref ref-type="fig" rid="F5">15</xref>); male <italic>S1+2</italic> protruding in a slightly (Figs <xref ref-type="fig" rid="F12">47</xref>, <xref ref-type="fig" rid="F13">51</xref>) to strongly convex bulge (Figs <xref ref-type="fig" rid="F1">1</xref>, <xref ref-type="fig" rid="F5">15</xref>); male <italic>S3</italic> and <italic>S4</italic> with anterior corners lobe-shaped (= sclerites anteromedially more or less deeply emarginate, Figs <xref ref-type="fig" rid="F5">17</xref>, <xref ref-type="fig" rid="F10">41</xref>); male <italic>S5</italic> reduced, very transverse and band-shaped but posteromedially with a pair of projections (Figs <xref ref-type="fig" rid="F8">36</xref>, <xref ref-type="fig" rid="F14">65</xref>) which can be basally fused (Fig. <xref ref-type="fig" rid="F5">19</xref>) and/or prolonged (Fig. <xref ref-type="fig" rid="F3">11</xref>); epandrium with a row of robust long lateral setae at ventral margin and (usually) 1 longer dorsolateral seta (Figs <xref ref-type="fig" rid="F2">4</xref>, <xref ref-type="fig" rid="F7">28</xref>); male cerci modified to long, slender (usually doubled) processes (Figs <xref ref-type="fig" rid="F2">5</xref>, <xref ref-type="fig" rid="F6">21</xref>, <xref ref-type="fig" rid="F9">38</xref>, <xref ref-type="fig" rid="F13">50</xref>) below anal opening; gonostylus with a small (Fig. <xref ref-type="fig" rid="F2">5</xref>) to distinctive internal process (see Figs <xref ref-type="fig" rid="F6">22</xref>, <xref ref-type="fig" rid="F13">50</xref>); phallophore relatively long, anteriorly movably attached to dorsal side <!--PageBreak-->of distiphallus and projecting (epiphallus-like) posteroventrally (25, 26); distiphallus apically funnel-shaped and ventromedially projecting posteriorly in an unpaired process (Figs <xref ref-type="fig" rid="F6">26</xref>, <xref ref-type="fig" rid="F13">52</xref>); postgonite relatively robust, with small setulae only; ejacapodeme absent or strongly reduced (Fig. <xref ref-type="fig" rid="F13">53</xref>); female <italic>T8</italic> dorsomedially compact, paler pigmented or divided; female <italic>T10</italic> triangular, with a pair of long setae and some micropubescence; female <italic>S8</italic> reduced to a small sclerite with a few setulae (Figs <xref ref-type="fig" rid="F3">8</xref>, <xref ref-type="fig" rid="F8">33</xref>, <xref ref-type="fig" rid="F14">62</xref>); female <italic>S10</italic> short, strip-like, horseshoe- or V-shaped (Figs <xref ref-type="fig" rid="F8">33</xref>, <xref ref-type="fig" rid="F14">62</xref>, or medially divided into 2 sclerites (Fig. <xref ref-type="fig" rid="F3">8</xref>); female genital chamber membranous, lacking internal sclerites; spermathecae (2+1) pyriform (Fig. <xref ref-type="fig" rid="F3">10</xref>) to bulbous (Figs <xref ref-type="fig" rid="F14">59</xref>, <xref ref-type="fig" rid="F14">60</xref>); female cerci dark, long and slender, each with 2 long (apical and dorsopreapical) sinuous setae and a few shorter hairs.</p><fig id="F4" position="float" orientation="portrait"><label>Figures 12–14.</label><caption><p>
          <italic><tp:taxon-name><tp:taxon-name-part taxon-name-part-type="genus">Herniosina</tp:taxon-name-part> <tp:taxon-name-part taxon-name-part-type="species">erymantha</tp:taxon-name-part></tp:taxon-name></italic> sp. n., male holotype and its habitat (Greece: Peloponnese). <bold>12</bold> Valley above Alepochori in Erimanthos Mts, habitat in the type locality <bold>13</bold> Microhabitat (arrow) from where the holotype was sifted <bold>14</bold> Right wing (length 1.87 mm). Photographs by J. Roháček.</p></caption><graphic xmlns:xlink="http://www.w3.org/1999/xlink" xlink:href="zookeys-609-069-g004.jpg" position="float" orientation="portrait" xlink:type="simple" id="oo_98576.jpg"/></fig><fig id="F5" position="float" orientation="portrait"><label>Figures 15–19.</label><caption><p>
          <italic><tp:taxon-name><tp:taxon-name-part taxon-name-part-type="genus">Herniosina</tp:taxon-name-part> <tp:taxon-name-part taxon-name-part-type="species">erymantha</tp:taxon-name-part></tp:taxon-name></italic> sp. n., male holotype (Greece: Peloponnese). <bold>15</bold> Abdomen, laterally <bold>16</bold> Mid tibia, dorsally <bold>17</bold> Preabdominal sterna, ventrally <bold>18</bold> Mid femur and tibia, laterally <bold>19</bold> <italic>S5</italic>, ventrally. Scales: 0.2 mm (<bold>15–18</bold>), 0.1 mm (<bold>19</bold>).</p></caption><graphic xmlns:xlink="http://www.w3.org/1999/xlink" xlink:href="zookeys-609-069-g005.jpg" position="float" orientation="portrait" xlink:type="simple" id="oo_98577.jpg"/></fig><fig id="F6" position="float" orientation="portrait"><label>Figures 20–26.</label><caption><p>
          <italic><tp:taxon-name><tp:taxon-name-part taxon-name-part-type="genus">Herniosina</tp:taxon-name-part> <tp:taxon-name-part taxon-name-part-type="species">erymantha</tp:taxon-name-part></tp:taxon-name></italic> sp. n., male holotype (Greece: Peloponnese). <bold>20</bold> Genitalia, laterally <bold>21</bold> External genitalia, caudally <bold>22</bold> Dorsal half of gonostylus, caudally <bold>23</bold> Gonostylus, laterally <bold>24</bold> Phallapodeme and postgonite, laterally <bold>25</bold> Aedeagus, dorsally <bold>26</bold> Ditto, laterally. Scales: 0.1 mm (<bold>20, 21, 24–26</bold>), 0.05 mm (<bold>22, 23</bold>). For abbreviations see pp. 73–74.</p></caption><graphic xmlns:xlink="http://www.w3.org/1999/xlink" xlink:href="zookeys-609-069-g006.jpg" position="float" orientation="portrait" xlink:type="simple" id="oo_98578.jpg"/></fig><fig id="F7" position="float" orientation="portrait"><label>Figures 27–30.</label><caption><p>
          <italic><tp:taxon-name><tp:taxon-name-part taxon-name-part-type="genus">Herniosina</tp:taxon-name-part> <tp:taxon-name-part taxon-name-part-type="species">horrida</tp:taxon-name-part></tp:taxon-name></italic> (Roháček), male paratype (Slovakia). <bold>27</bold> Aedeagal complex, laterally. <bold>28</bold> Genitalia, laterally <bold>29</bold> Gonostylus, laterally <bold>30</bold> External genitalia, caudally. All scales: 0.1 mm. Adapted from <xref ref-type="bibr" rid="B15">Roháček (1978)</xref>.</p></caption><graphic xmlns:xlink="http://www.w3.org/1999/xlink" xlink:href="zookeys-609-069-g007.jpg" position="float" orientation="portrait" xlink:type="simple" id="oo_98579.jpg"/></fig><fig id="F8" position="float" orientation="portrait"><label>Figures 31–36.</label><caption><p>
          <italic><tp:taxon-name><tp:taxon-name-part taxon-name-part-type="genus">Herniosina</tp:taxon-name-part> <tp:taxon-name-part taxon-name-part-type="species">horrida</tp:taxon-name-part></tp:taxon-name></italic> (Roháček), female and male paratypes (Slovakia). <bold>31</bold> Spermathecae <bold>32</bold> Female postabdomen, dorsally <bold>33</bold> Ditto, ventrally <bold>34</bold> Ditto, laterally <bold>35</bold> Spermatheca <bold>36</bold> Male <italic>S5</italic>, ventrally. Scales: 0.1 mm (<bold>31, 35, 36</bold>), 0.2 mm (<bold>32–34</bold>). Adapted from <xref ref-type="bibr" rid="B15">Roháček (1978)</xref>.</p></caption><graphic xmlns:xlink="http://www.w3.org/1999/xlink" xlink:href="zookeys-609-069-g008.jpg" position="float" orientation="portrait" xlink:type="simple" id="oo_98580.jpg"/></fig><fig id="F9" position="float" orientation="portrait"><label>Figures 37–39.</label><caption><p>
          <italic><tp:taxon-name><tp:taxon-name-part taxon-name-part-type="genus">Herniosina</tp:taxon-name-part> <tp:taxon-name-part taxon-name-part-type="species">pollex</tp:taxon-name-part></tp:taxon-name></italic> Roháček, male paratype (Slovakia). <bold>37</bold> Genitalia, laterally <bold>38</bold> External genitalia, caudally <bold>39</bold> Gonostylus, laterally. Scales: 0.1 mm (<bold>37, 38</bold>), 0.05 mm (<bold>39</bold>). For abbreviations see pp. 73–74. Adapted from <xref ref-type="bibr" rid="B21">Roháček (1993)</xref>.</p></caption><graphic xmlns:xlink="http://www.w3.org/1999/xlink" xlink:href="zookeys-609-069-g009.jpg" position="float" orientation="portrait" xlink:type="simple" id="oo_98581.jpg"/></fig><fig id="F10" position="float" orientation="portrait"><label>Figures 40–42.</label><caption><p>
          <italic><tp:taxon-name><tp:taxon-name-part taxon-name-part-type="genus">Herniosina</tp:taxon-name-part> <tp:taxon-name-part taxon-name-part-type="species">pollex</tp:taxon-name-part></tp:taxon-name></italic> Roháček, male paratype (Slovakia). <bold>40</bold> Aedeagal complex, laterally <bold>41</bold> Abdomen, ventrally (genitalia removed) <bold>42</bold> Male <italic>S5</italic>, ventrally. Scales: 0.1 mm (<bold>40, 42</bold>), 0.2 mm (<bold>41</bold>). For abbreviations see pp. 73–74. Adapted from <xref ref-type="bibr" rid="B21">Roháček (1993)</xref>.</p></caption><graphic xmlns:xlink="http://www.w3.org/1999/xlink" xlink:href="zookeys-609-069-g010.jpg" position="float" orientation="portrait" xlink:type="simple" id="oo_98582.jpg"/></fig><fig id="F11" position="float" orientation="portrait"><label>Figures 43–46.</label><caption><p>
          <italic><tp:taxon-name><tp:taxon-name-part taxon-name-part-type="genus">Herniosina</tp:taxon-name-part> <tp:taxon-name-part taxon-name-part-type="species">pollex</tp:taxon-name-part></tp:taxon-name></italic> Roháček, female paratype (Slovakia). <bold>43</bold> Postabdomen, dorsally <bold>44</bold> Spermathecae <bold>45</bold> End of postabdomen, laterally <bold>46</bold> Postabdomen, ventrally. All scales: 0.1 mm. For abbreviations see pp. 73–74. Adapted from <xref ref-type="bibr" rid="B21">Roháček (1993)</xref>.</p></caption><graphic xmlns:xlink="http://www.w3.org/1999/xlink" xlink:href="zookeys-609-069-g011.jpg" position="float" orientation="portrait" xlink:type="simple" id="oo_98583.jpg"/></fig><fig id="F12" position="float" orientation="portrait"><label>Figures 47–48.</label><caption><p>
          <italic><tp:taxon-name><tp:taxon-name-part taxon-name-part-type="genus">Herniosina</tp:taxon-name-part> <tp:taxon-name-part taxon-name-part-type="species">hamata</tp:taxon-name-part></tp:taxon-name></italic> sp. n., male holotype (Cyprus). <bold>47</bold> Male, laterally, S1+2 arrowed <bold>48</bold> Right wing (length 2.24 mm). Photographs by J. Roháček.</p></caption><graphic xmlns:xlink="http://www.w3.org/1999/xlink" xlink:href="zookeys-609-069-g012.jpg" position="float" orientation="portrait" xlink:type="simple" id="oo_98584.jpg"/></fig><fig id="F13" position="float" orientation="portrait"><label>Figures 49–56.</label><caption><p>
          <italic><tp:taxon-name><tp:taxon-name-part taxon-name-part-type="genus">Herniosina</tp:taxon-name-part> <tp:taxon-name-part taxon-name-part-type="species">hamata</tp:taxon-name-part></tp:taxon-name></italic> sp. n., male paratype (Cyprus). <bold>49</bold> Genitalia, laterally <bold>50</bold> External genitalia, caudally <bold>51</bold> Preabdominal sterna, ventrally <bold>52</bold> Phallapodeme and aedeagus, laterally <bold>53</bold> Aedeagus, dorsally <bold>54</bold> f<sub>2</sub> and t<sub>2</sub> anteriorly <bold>55</bold> postgonite, laterally <bold>56</bold> Gonostylus, laterally. Scales: 0.1 mm (<bold>49, 50, 52, 53, 55, 56</bold>), 0.2 mm (<bold>51, 54</bold>). For abbreviations see pp. 73–74.</p></caption><graphic xmlns:xlink="http://www.w3.org/1999/xlink" xlink:href="zookeys-609-069-g013.jpg" position="float" orientation="portrait" xlink:type="simple" id="oo_98585.jpg"/></fig><fig id="F14" position="float" orientation="portrait"><label>Figures 57–65.</label><caption><p>
          <italic><tp:taxon-name><tp:taxon-name-part taxon-name-part-type="genus">Herniosina</tp:taxon-name-part> <tp:taxon-name-part taxon-name-part-type="species">hamata</tp:taxon-name-part></tp:taxon-name></italic> sp. n., female and male paratypes (Cyprus). <bold>57</bold> Female t<sub>2</sub>, dorsally <bold>58</bold> Female postabdomen, dorsally <bold>59, 60</bold> Spermathecae <bold>61</bold> Female t<sub>2</sub>, anteriorly <bold>62</bold> Female postabdomen, ventrally <bold>63</bold> ditto, laterally <bold>64</bold> female S8, ventrally <bold>65</bold> male S5, ventrally. Scales: 0.2 mm (<bold>57, 61</bold>), 0.1 mm (<bold>58, 62–65</bold>), 0.05 mm (<bold>59, 60</bold>).</p></caption><graphic xmlns:xlink="http://www.w3.org/1999/xlink" xlink:href="zookeys-609-069-g014.jpg" position="float" orientation="portrait" xlink:type="simple" id="oo_98586.jpg"/></fig></tp:treatment-sec><tp:treatment-sec sec-type="discussion" id="SECID0EDGAG"><title>Discussion.</title><p>The genus <italic><tp:taxon-name><tp:taxon-name-part taxon-name-part-type="genus">Herniosina</tp:taxon-name-part></tp:taxon-name></italic> can be identified by the key to European (<xref ref-type="bibr" rid="B18">Roháček 1983</xref>) and/or Palaearctic <tp:taxon-name><tp:taxon-name-part taxon-name-part-type="subfamily">Limosininae</tp:taxon-name-part></tp:taxon-name> (<xref ref-type="bibr" rid="B22">Roháček 1998</xref>). It seems to be best recognized by combination of apomorphic characters in the male abdomen and terminalia (postabdomen strongly down-curved, <italic>S1+2</italic> bulging, <italic>S5</italic> strongly reduced, cerci modified to peculiar projections, both distiphallus and phallophore projecting posteroventrally) and the plesiomorphic formation of the female postabdomen (relatively narrow and telescopic, no internal sclerites) having reduced <italic>S8</italic>. Although the diagnosis of the genus has to be somewhat modified (see above) with respect to the inclusion of the two new species described below, the genus remains to be a very compact monophyletic group if only Palaearctic species (reviewed here) are included.</p><p>However, <xref ref-type="bibr" rid="B8">Marshall (1987)</xref> described a very peculiar Limosinine species from USA (New Hampshire) and placed it as a tentative member of <italic><tp:taxon-name><tp:taxon-name-part taxon-name-part-type="genus">Herniosina</tp:taxon-name-part></tp:taxon-name></italic> on the basis of its bulging male <italic>S1+2</italic> although this <italic><tp:taxon-name><tp:taxon-name-part taxon-name-part-type="genus">Herniosina</tp:taxon-name-part> <tp:taxon-name-part taxon-name-part-type="species">voluminosa</tp:taxon-name-part></tp:taxon-name></italic> Marshall, 1987 differs very markedly from all other <italic><tp:taxon-name><tp:taxon-name-part taxon-name-part-type="genus">Herniosina</tp:taxon-name-part></tp:taxon-name></italic> species in many characters, lacking all other synapomorphies of the genus as originally delimited, including the modified male preabdominal sterna, reduced male <italic>S5</italic>, enlarged <italic>T5</italic>, projecting male cerci, form of phallophore, general shape of spermathecae etc. I have examined male and female paratypes of <italic><tp:taxon-name><tp:taxon-name-part taxon-name-part-type="genus">Herniosina</tp:taxon-name-part> <tp:taxon-name-part taxon-name-part-type="species">voluminosa</tp:taxon-name-part></tp:taxon-name></italic> kindly donated by S. A. Marshall to <named-content xmlns:xlink="http://www.w3.org/1999/xlink" content-type="dwc:institutional_code" xlink:type="simple">SMOC</named-content> (USA: New Hampshire: Coos Co., 3 mi. NE East Inlet Dam, Norton Pool, flight interception trap, 12.-24.vi.1986, 1♂, 25.vi.-9.vii.1986, 1♀, D. S. Chandler leg.) and found that the male <italic>S1+2</italic> of <italic><tp:taxon-name><tp:taxon-name-part taxon-name-part-type="genus">Herniosina</tp:taxon-name-part> <tp:taxon-name-part taxon-name-part-type="species">voluminosa</tp:taxon-name-part></tp:taxon-name></italic> is differently (posteromedially) protruding and somewhat bilobed (see also <xref ref-type="bibr" rid="B8">Marshall 1987</xref>: Fig. 1) suggesting that this modification of <italic>S1+2</italic> evolved independently and hence cannot be a synapomorphy of this Nearctic species and <italic><tp:taxon-name><tp:taxon-name-part taxon-name-part-type="genus">Herniosina</tp:taxon-name-part></tp:taxon-name></italic> s. str. species. Also its extremely enlarged aedeagal complex (with enormous distiphallus, phallophore and postgonite being several times larger than epandrium) and quite differently formed female terminalia (with <italic>S8</italic> large and transverse, internal spectacles-shaped sclerite developed, spermathecae elongate and transversely wrinkled and <italic>T10</italic> fused with base of cerci) clearly demonstrate that these taxa cannot be congeneric. Inasmuch as it seems that both known <italic><tp:taxon-name><tp:taxon-name-part taxon-name-part-type="genus">Apteromyia</tp:taxon-name-part></tp:taxon-name></italic> species (cf. <xref ref-type="bibr" rid="B9">Marshall and Roháček 1982</xref>) are apparently more closely allied to the Palaearctic species of <italic><tp:taxon-name><tp:taxon-name-part taxon-name-part-type="genus">Herniosina</tp:taxon-name-part></tp:taxon-name></italic> than is <italic><tp:taxon-name><tp:taxon-name-part taxon-name-part-type="genus">Herniosina</tp:taxon-name-part> <tp:taxon-name-part taxon-name-part-type="species">voluminosa</tp:taxon-name-part></tp:taxon-name></italic> (see below) the latter species is excluded from <italic><tp:taxon-name><tp:taxon-name-part taxon-name-part-type="genus">Herniosina</tp:taxon-name-part></tp:taxon-name></italic> here to render the genus monophyletic. It is therefore suggested to establish a new genus for the removed <italic><tp:taxon-name><tp:taxon-name-part taxon-name-part-type="genus">Herniosina</tp:taxon-name-part> <tp:taxon-name-part taxon-name-part-type="species">voluminosa</tp:taxon-name-part></tp:taxon-name></italic> in the near future.</p><!--PageBreak--><p>When describing the genus, <xref ref-type="bibr" rid="B17">Roháček (1982</xref>: 221, <xref ref-type="bibr" rid="B18">1983</xref>: 18) placed <italic><tp:taxon-name><tp:taxon-name-part taxon-name-part-type="genus">Herniosina</tp:taxon-name-part></tp:taxon-name></italic> in the <italic><tp:taxon-name><tp:taxon-name-part taxon-name-part-type="genus">Limosina</tp:taxon-name-part></tp:taxon-name></italic> genera-group and discussed its affinity as being either a sister-group of the genus <italic><tp:taxon-name><tp:taxon-name-part taxon-name-part-type="genus">Apteromyia</tp:taxon-name-part></tp:taxon-name></italic> Vimmer, 1929 or sister-group of a clade comprising besides the latter genus also two other members of the <italic><tp:taxon-name><tp:taxon-name-part taxon-name-part-type="genus">Limosina</tp:taxon-name-part></tp:taxon-name></italic> genera-group, viz. <italic><tp:taxon-name><tp:taxon-name-part taxon-name-part-type="genus">Limosina</tp:taxon-name-part></tp:taxon-name></italic> Macquart, 1835 and <italic><tp:taxon-name><tp:taxon-name-part taxon-name-part-type="genus">Gigalimosina</tp:taxon-name-part></tp:taxon-name></italic> Roháček, 1983. Subsequently, Marshall &amp; <xref ref-type="bibr" rid="B17">Roháček (1982)</xref> considered the former hypothesis to be more probable pointing out similarly modified (projecting) male cercus and setosity of epandrium in the Nearctic species <italic><tp:taxon-name><tp:taxon-name-part taxon-name-part-type="genus">Apteromyia</tp:taxon-name-part> <tp:taxon-name-part taxon-name-part-type="species">newtoni</tp:taxon-name-part></tp:taxon-name></italic> Marshall &amp; Roháček, 1982 and <italic><tp:taxon-name><tp:taxon-name-part taxon-name-part-type="genus">Herniosina</tp:taxon-name-part></tp:taxon-name></italic> species. Based on the present study the relationships of <italic><tp:taxon-name><tp:taxon-name-part taxon-name-part-type="genus">Herniosina</tp:taxon-name-part></tp:taxon-name></italic> and <italic><tp:taxon-name><tp:taxon-name-part taxon-name-part-type="genus">Apteromyia</tp:taxon-name-part></tp:taxon-name></italic> is supported by four supposedly synapomorphic characters (all in the male genitalia): epandrium with a series of robust ventral lateral setae; male cerci modified to compact processes below anal fissure, distiphallus with unpaired ventromedial lobe projecting posteriorly; phallophore anteriorly slender and elongately projecting, movably attached to dorsal side of distiphallus.</p></tp:treatment-sec><tp:treatment-sec sec-type="Species included" id="SECID0ELOAG"><title>Species included.</title><p>
            <italic><tp:taxon-name><tp:taxon-name-part taxon-name-part-type="genus">Herniosina</tp:taxon-name-part> <tp:taxon-name-part taxon-name-part-type="species">bequaerti</tp:taxon-name-part></tp:taxon-name></italic> (Villeneuve, 1917), <italic><tp:taxon-name><tp:taxon-name-part taxon-name-part-type="genus">Herniosina</tp:taxon-name-part> <tp:taxon-name-part taxon-name-part-type="species">erymantha</tp:taxon-name-part></tp:taxon-name></italic> sp. n. (described here), <italic><tp:taxon-name><tp:taxon-name-part taxon-name-part-type="genus">Herniosina</tp:taxon-name-part> <tp:taxon-name-part taxon-name-part-type="species">horrida</tp:taxon-name-part></tp:taxon-name></italic> (Roháček, 1978), <italic><tp:taxon-name><tp:taxon-name-part taxon-name-part-type="genus">Herniosina</tp:taxon-name-part> <tp:taxon-name-part taxon-name-part-type="species">pollex</tp:taxon-name-part></tp:taxon-name></italic> Roháček, 1993 and <italic><tp:taxon-name><tp:taxon-name-part taxon-name-part-type="genus">Herniosina</tp:taxon-name-part> <tp:taxon-name-part taxon-name-part-type="species">hamata</tp:taxon-name-part></tp:taxon-name></italic> sp. n. (described here). Hitherto, <italic><tp:taxon-name><tp:taxon-name-part taxon-name-part-type="genus">Herniosina</tp:taxon-name-part></tp:taxon-name></italic> species are only known from the W. Palaearctic area, including that recorded as <tp:taxon-name><tp:taxon-name-part taxon-name-part-type="genus">Herniosina</tp:taxon-name-part> <tp:taxon-name-part taxon-name-part-type="uncertainty-rank">sp. cf.</tp:taxon-name-part> <tp:taxon-name-part taxon-name-part-type="species">horrida</tp:taxon-name-part></tp:taxon-name> from Israel by <xref ref-type="bibr" rid="B13">Papp and Roháček (1988)</xref>. The latter record, based on two females only, may belong to <italic><tp:taxon-name><tp:taxon-name-part taxon-name-part-type="genus">Herniosina</tp:taxon-name-part> <tp:taxon-name-part taxon-name-part-type="species">horrida</tp:taxon-name-part></tp:taxon-name></italic> or, more probably, to an additional unnamed species but its description is pending further study of (hitherto unknown) males.</p></tp:treatment-sec><tp:treatment-sec><!--Section generated to contain objects referenced in tp:taxon-treatment.--><fig id="F1" position="float" orientation="portrait"><label>Figure 1.</label><caption><p>
          <italic><tp:taxon-name><tp:taxon-name-part taxon-name-part-type="genus">Herniosina</tp:taxon-name-part> <tp:taxon-name-part taxon-name-part-type="species">bequaerti</tp:taxon-name-part></tp:taxon-name></italic> (Villeneuve), male laterally (Czech Republic: Bohemia). Body length cca 2.6 mm. S1+2 and T5 arrowed. Photograph by J. Roháček.</p></caption><graphic xmlns:xlink="http://www.w3.org/1999/xlink" xlink:href="zookeys-609-069-g001.jpg" position="float" orientation="portrait" xlink:type="simple" id="oo_98573.jpg"/></fig><fig id="F2" position="float" orientation="portrait"><label>Figures 2–6.</label><caption><p>
          <italic><tp:taxon-name><tp:taxon-name-part taxon-name-part-type="genus">Herniosina</tp:taxon-name-part> <tp:taxon-name-part taxon-name-part-type="species">bequaerti</tp:taxon-name-part></tp:taxon-name></italic> (Villeneuve), male (Czech Republic: Bohemia). <bold>2</bold> Abdomen, laterally <bold>3</bold> Gonostylus, laterally <bold>4</bold> Genitalia, laterally <bold>5</bold> External genitalia, caudally <bold>6</bold> Aedeagal complex (phallapodeme partly omitted), laterally. Scales: 0.5 mm (<bold>2</bold>), 0.1 mm (<bold>3, 6</bold>), 0.2 mm (<bold>4, 5</bold>). For abbreviations see pp. 73–74. Adapted from <xref ref-type="bibr" rid="B15">Roháček (1978)</xref>.</p></caption><graphic xmlns:xlink="http://www.w3.org/1999/xlink" xlink:href="zookeys-609-069-g002.jpg" position="float" orientation="portrait" xlink:type="simple" id="oo_98574.jpg"/></fig><fig id="F3" position="float" orientation="portrait"><label>Figures 7–11.</label><caption><p>
          <italic><tp:taxon-name><tp:taxon-name-part taxon-name-part-type="genus">Herniosina</tp:taxon-name-part> <tp:taxon-name-part taxon-name-part-type="species">bequaerti</tp:taxon-name-part></tp:taxon-name></italic> (Villeneuve), female, male (Czech Republic: Bohemia). <bold>7</bold> Female postabdomen, dorsally <bold>8</bold> Ditto, ventrally <bold>9</bold> Ditto, laterally <bold>10</bold> Spermathecae <bold>11</bold> Male <italic>S5</italic>, ventrally. Scales: 0.2 mm (<bold>7–9</bold>), 0.1 mm (<bold>10, 11</bold>). For abbreviations see pp. 73–74. Adapted from <xref ref-type="bibr" rid="B15">Roháček (1978</xref>, <xref ref-type="bibr" rid="B18">1983</xref>).</p></caption><graphic xmlns:xlink="http://www.w3.org/1999/xlink" xlink:href="zookeys-609-069-g003.jpg" position="float" orientation="portrait" xlink:type="simple" id="oo_98575.jpg"/></fig></tp:treatment-sec><ref-list><ref id="B18"><mixed-citation xmlns:xlink="http://www.w3.org/1999/xlink" xlink:type="simple">
          <person-group><name name-style="western"><surname>Roháček</surname><given-names>J</given-names></name></person-group> (<year>1983</year>) <article-title>A monograph and reclassification of the previous genus <italic><tp:taxon-name><tp:taxon-name-part taxon-name-part-type="genus">Limosina</tp:taxon-name-part></tp:taxon-name></italic> Macquart (<tp:taxon-name><tp:taxon-name-part taxon-name-part-type="order">Diptera</tp:taxon-name-part></tp:taxon-name>, <tp:taxon-name><tp:taxon-name-part taxon-name-part-type="family">Sphaeroceridae</tp:taxon-name-part></tp:taxon-name>) of Europe. Part II.</article-title> <source>Beiträge zur Entomologie, Berlin</source> <volume>33</volume>: <fpage>3</fpage>–<lpage>195</lpage>.</mixed-citation></ref><ref id="B21"><mixed-citation xmlns:xlink="http://www.w3.org/1999/xlink" xlink:type="simple">
          <person-group><name name-style="western"><surname>Roháček</surname><given-names>J</given-names></name></person-group> (<year>1993</year>) <article-title><italic><tp:taxon-name><tp:taxon-name-part taxon-name-part-type="genus">Herniosina</tp:taxon-name-part></tp:taxon-name></italic> Roháček and <italic><tp:taxon-name><tp:taxon-name-part taxon-name-part-type="genus">Minilimosina</tp:taxon-name-part></tp:taxon-name></italic> Roháček of Europe: two new species, new records and taxonomic notes (<tp:taxon-name><tp:taxon-name-part taxon-name-part-type="class">Insecta</tp:taxon-name-part></tp:taxon-name>, <tp:taxon-name><tp:taxon-name-part taxon-name-part-type="order">Diptera</tp:taxon-name-part></tp:taxon-name>: <tp:taxon-name><tp:taxon-name-part taxon-name-part-type="family">Sphaeroceridae</tp:taxon-name-part></tp:taxon-name>).</article-title> <source>Entomologische Abhandlungen, Staatliches Museum für Tierkunde in Dresden</source> <volume>55</volume>: <fpage>185</fpage>–<lpage>203</lpage>.</mixed-citation></ref><ref id="B22"><mixed-citation xmlns:xlink="http://www.w3.org/1999/xlink" xlink:type="simple">
          <person-group><name name-style="western"><surname>Roháček</surname><given-names>J</given-names></name></person-group> (<year>1998</year>) <article-title>3.43. Family <tp:taxon-name><tp:taxon-name-part taxon-name-part-type="family">Sphaeroceridae</tp:taxon-name-part></tp:taxon-name>.</article-title> In: <person-group><name name-style="western"><surname>Papp</surname><given-names>L</given-names></name><name name-style="western"><surname>Darvas</surname><given-names>B</given-names></name></person-group> (<role>Eds</role>) <source>Contributions to a Manual of Palaearctic <tp:taxon-name><tp:taxon-name-part taxon-name-part-type="order">Diptera</tp:taxon-name-part></tp:taxon-name>. Vol. 3., Higher <tp:taxon-name><tp:taxon-name-part taxon-name-part-type="suborder">Brachycera</tp:taxon-name-part></tp:taxon-name></source>. <publisher-name>Science Herald</publisher-name>, <publisher-loc>Budapest</publisher-loc>, <fpage>463</fpage>–<lpage>496</lpage>.</mixed-citation></ref><ref id="B33"><mixed-citation xmlns:xlink="http://www.w3.org/1999/xlink" xlink:type="simple">
          <person-group><name name-style="western"><surname>Roháček</surname><given-names>J</given-names></name><name name-style="western"><surname>Marshall</surname><given-names>SA</given-names></name><name name-style="western"><surname>Norrbom</surname><given-names>AL</given-names></name><name name-style="western"><surname>Buck</surname><given-names>M</given-names></name><name name-style="western"><surname>Quiros</surname><given-names>DI</given-names></name><name name-style="western"><surname>Smith</surname><given-names>I</given-names></name></person-group> (<year>2001</year>) <source>World catalog of <tp:taxon-name><tp:taxon-name-part taxon-name-part-type="family">Sphaeroceridae</tp:taxon-name-part></tp:taxon-name> (<tp:taxon-name><tp:taxon-name-part taxon-name-part-type="order">Diptera</tp:taxon-name-part></tp:taxon-name>)</source>, <publisher-name>Slezské zemské muzeum</publisher-name>, <publisher-loc>Opava</publisher-loc>, <size units="page">414 pp</size>.</mixed-citation></ref><ref id="B15"><mixed-citation xmlns:xlink="http://www.w3.org/1999/xlink" xlink:type="simple">
          <person-group><name name-style="western"><surname>Roháček</surname><given-names>J</given-names></name></person-group> (<year>1978</year>) <article-title><italic><tp:taxon-name><tp:taxon-name-part taxon-name-part-type="genus">Limosina</tp:taxon-name-part> <tp:taxon-name-part taxon-name-part-type="species">horrida</tp:taxon-name-part></tp:taxon-name></italic> sp.n., a new species from Czechoslovakia related to <italic><tp:taxon-name><tp:taxon-name-part taxon-name-part-type="genus">Limosina</tp:taxon-name-part> <tp:taxon-name-part taxon-name-part-type="species">bequaerti</tp:taxon-name-part></tp:taxon-name></italic> (Vill.) (<tp:taxon-name><tp:taxon-name-part taxon-name-part-type="order">Diptera</tp:taxon-name-part></tp:taxon-name>, <tp:taxon-name><tp:taxon-name-part taxon-name-part-type="family">Sphaeroceridae</tp:taxon-name-part></tp:taxon-name>).</article-title> <source>Časopis Slezského Muzea, Opava (A)</source> <volume>27</volume>: <fpage>49</fpage>–<lpage>60</lpage>.</mixed-citation></ref><ref id="B8"><mixed-citation xmlns:xlink="http://www.w3.org/1999/xlink" xlink:type="simple">
          <person-group><name name-style="western"><surname>Marshall</surname><given-names>SA</given-names></name></person-group> (<year>1987</year>) <article-title><italic><tp:taxon-name><tp:taxon-name-part taxon-name-part-type="genus">Herniosina</tp:taxon-name-part> <tp:taxon-name-part taxon-name-part-type="species">voluminosa</tp:taxon-name-part></tp:taxon-name></italic>: a new sphaerocerid of isolated position described from northeastern North America (<tp:taxon-name><tp:taxon-name-part taxon-name-part-type="order">Diptera</tp:taxon-name-part></tp:taxon-name>: <tp:taxon-name><tp:taxon-name-part taxon-name-part-type="family">Sphaeroceridae</tp:taxon-name-part></tp:taxon-name>).</article-title> <source>Proceedings of the Entomological Society of Washington</source> <volume>89</volume>: <fpage>711</fpage>–<lpage>714</lpage>.</mixed-citation></ref><ref id="B9"><mixed-citation xmlns:xlink="http://www.w3.org/1999/xlink" xlink:type="simple">
          <person-group><name name-style="western"><surname>Marshall</surname><given-names>SA</given-names></name><name name-style="western"><surname>Roháček</surname><given-names>J</given-names></name></person-group> (<year>1982</year>) <article-title>Two new species and a new Nearctic record in genera <italic><tp:taxon-name><tp:taxon-name-part taxon-name-part-type="genus">Apteromyia</tp:taxon-name-part></tp:taxon-name></italic> and <italic><tp:taxon-name><tp:taxon-name-part taxon-name-part-type="genus">Nearcticorpus</tp:taxon-name-part></tp:taxon-name></italic> (<tp:taxon-name><tp:taxon-name-part taxon-name-part-type="order">Diptera</tp:taxon-name-part></tp:taxon-name>: <tp:taxon-name><tp:taxon-name-part taxon-name-part-type="family">Sphaeroceridae</tp:taxon-name-part></tp:taxon-name>).</article-title> <source>Annals of the Entomological Society of America</source> <volume>75</volume>: <fpage>642</fpage>–<lpage>648</lpage>. doi: <ext-link xlink:type="simple" ext-link-type="doi" xlink:href="10.1093/aesa/75.6.642">10.1093/aesa/75.6.642</ext-link></mixed-citation></ref><ref id="B17"><mixed-citation xmlns:xlink="http://www.w3.org/1999/xlink" xlink:type="simple">
          <person-group><name name-style="western"><surname>Roháček</surname><given-names>J</given-names></name></person-group> (<year>1982</year>) <article-title>A monograph and reclassification of the previous genus <italic><tp:taxon-name><tp:taxon-name-part taxon-name-part-type="genus">Limosina</tp:taxon-name-part></tp:taxon-name></italic> Macquart (<tp:taxon-name><tp:taxon-name-part taxon-name-part-type="order">Diptera</tp:taxon-name-part></tp:taxon-name>, <tp:taxon-name><tp:taxon-name-part taxon-name-part-type="family">Sphaeroceridae</tp:taxon-name-part></tp:taxon-name>) of Europe. Part I.</article-title> <source>Beiträge zur Entomologie, Berlin</source> <volume>32</volume>: <fpage>195</fpage>–<lpage>282</lpage>.</mixed-citation></ref><ref id="B13"><mixed-citation xmlns:xlink="http://www.w3.org/1999/xlink" xlink:type="simple">
          <person-group><name name-style="western"><surname>Papp</surname><given-names>L</given-names></name><name name-style="western"><surname>Roháček</surname><given-names>J</given-names></name></person-group> (<year>1988</year>) <article-title>The <tp:taxon-name><tp:taxon-name-part taxon-name-part-type="family">Sphaeroceridae</tp:taxon-name-part></tp:taxon-name> (<tp:taxon-name><tp:taxon-name-part taxon-name-part-type="order">Diptera</tp:taxon-name-part></tp:taxon-name>) of Israel.</article-title> <source>Israel Journal of Entomology</source> <volume>21</volume>(<issue>1987</issue>): <fpage>77</fpage>–<lpage>109</lpage>.</mixed-citation></ref></ref-list></tp:taxon-treatment>
