# Supplementary material for: Herniosina Roháček: revised concept, two new species, new key and atlas of male and female terminalia (Diptera, Sphaeroceridae)
Source: Zookeys. 2016 Aug 8;(609):69–106. doi: 10.3897/zookeys.609.9459 (PMC4984420; doi:10.3897/zookeys.609.9459)
Supplement: XML Treatment for Herniosina bequaerti [file zookeys.609.9459-treatment2.xml]

<!DOCTYPE tp:taxon-treatment
  PUBLIC "-//TaxonX//DTD Taxonomic Treatment Publishing DTD v0 20100105//EN" "tax-treatment-NSO.dtd">
<tp:taxon-treatment xmlns:tp="http://www.plazi.org/taxpub"><tp:treatment-meta><kwd-group><label>Taxon classification</label><kwd><named-content content-type="kingdom">Animalia</named-content></kwd><kwd><named-content content-type="order">Diptera</named-content></kwd><kwd><named-content content-type="family">Sphaeroceridae</named-content></kwd></kwd-group><mixed-citation publication-type="journal"><person-group><name><surname>Roháček</surname><given-names>Jindřich</given-names></name></person-group><article-title><italic><tp:taxon-name><tp:taxon-name-part taxon-name-part-type="genus">Herniosina</tp:taxon-name-part></tp:taxon-name></italic> Roháček: revised concept, two new species, new key and atlas of male and female terminalia (<tp:taxon-name><tp:taxon-name-part taxon-name-part-type="order">Diptera</tp:taxon-name-part></tp:taxon-name>, <tp:taxon-name><tp:taxon-name-part taxon-name-part-type="family">Sphaeroceridae</tp:taxon-name-part></tp:taxon-name>)</article-title><source>Zookeys</source><day>8</day><month>8</month><year>2016</year><volume>2016</volume><issue>609</issue><fpage>69</fpage><lpage>106</lpage><pub-id pub-id-type="doi">10.3897/zookeys.609.9459</pub-id></mixed-citation></tp:treatment-meta><tp:nomenclature><tp:taxon-name>
            <tp:taxon-name-part taxon-name-part-type="genus">Herniosina</tp:taxon-name-part>
            <tp:taxon-name-part taxon-name-part-type="species">bequaerti</tp:taxon-name-part>
          </tp:taxon-name><tp:taxon-authority>(Villeneuve, 1917)</tp:taxon-authority><xref ref-type="fig" rid="F1">Figs 1</xref><xref ref-type="fig" rid="F2">, 2–6</xref><xref ref-type="fig" rid="F3">, 7–11</xref><tp:nomenclature-citation-list><tp:nomenclature-citation><tp:taxon-name>
                <tp:taxon-name-part taxon-name-part-type="genus">Leptocera</tp:taxon-name-part>
              </tp:taxon-name><comment> (<tp:taxon-name><tp:taxon-name-part taxon-name-part-type="genus">Limosina</tp:taxon-name-part></tp:taxon-name>) Bequaerti Villeneuve, 1917: 143 [both sexes]. Type locality: The Netherlands, Maestricht, St. Pietersberg. </comment></tp:nomenclature-citation><tp:nomenclature-citation><tp:taxon-name>
                <tp:taxon-name-part taxon-name-part-type="genus">Leptocera</tp:taxon-name-part>
              </tp:taxon-name><comment> (<tp:taxon-name><tp:taxon-name-part taxon-name-part-type="genus">Scotophilella</tp:taxon-name-part></tp:taxon-name>) Bequaerti. – <xref ref-type="bibr" rid="B4">Duda 1925</xref>: 154 [subgeneric combination]. </comment></tp:nomenclature-citation><tp:nomenclature-citation><tp:taxon-name>
                <tp:taxon-name-part taxon-name-part-type="genus">Limosina</tp:taxon-name-part>
              </tp:taxon-name><comment> (<tp:taxon-name><tp:taxon-name-part taxon-name-part-type="genus">Limosina</tp:taxon-name-part></tp:taxon-name>) Bequaerti. – <xref ref-type="bibr" rid="B5">Duda 1938</xref>: 110 [generic combination, illustr.]. </comment></tp:nomenclature-citation><tp:nomenclature-citation><tp:taxon-name>
                <tp:taxon-name-part taxon-name-part-type="genus">Leptocera</tp:taxon-name-part> <tp:taxon-name-part taxon-name-part-type="species">bequaerti</tp:taxon-name-part></tp:taxon-name><comment>. – <xref ref-type="bibr" rid="B6">Goddard 1938</xref>: 240–241 [puparium, illustr.].</comment></tp:nomenclature-citation><tp:nomenclature-citation><tp:taxon-name>
                <tp:taxon-name-part taxon-name-part-type="genus">Limosina</tp:taxon-name-part> <tp:taxon-name-part taxon-name-part-type="species">bequaerti</tp:taxon-name-part></tp:taxon-name><comment>. – <xref ref-type="bibr" rid="B15">Roháček 1978</xref>: 55 [redescription, genitalia, illustr.]; <xref ref-type="bibr" rid="B11">Papp 1984</xref>: 96 [Palaearctic catalog].</comment></tp:nomenclature-citation><tp:nomenclature-citation><tp:taxon-name>
                <tp:taxon-name-part taxon-name-part-type="genus">Herniosina</tp:taxon-name-part> <tp:taxon-name-part taxon-name-part-type="species">bequaerti</tp:taxon-name-part></tp:taxon-name><comment>. – <xref ref-type="bibr" rid="B17">Roháček 1982</xref>: 260–263 [illustr.]; <xref ref-type="bibr" rid="B18">Roháček 1983</xref>: 19 [generic combination, redescription, phylogenetic notes]; <xref ref-type="bibr" rid="B21">Roháček 1993</xref>: 191 [key]; <xref ref-type="bibr" rid="B36">Skidmore 1993</xref>: 8, 16 [puparium, illustr.]; <xref ref-type="bibr" rid="B33">Roháček et al. 2001</xref>: 148 [catalog]; <xref ref-type="bibr" rid="B10">Marshall et al. 2011</xref>: 243 [catalog].</comment></tp:nomenclature-citation><tp:nomenclature-citation><tp:taxon-name>
                <tp:taxon-name-part taxon-name-part-type="genus">Limosina</tp:taxon-name-part> (<tp:taxon-name-part taxon-name-part-type="subgenus">Scotophilella</tp:taxon-name-part>) <tp:taxon-name-part taxon-name-part-type="species">herniata</tp:taxon-name-part></tp:taxon-name><comment>Duda, 1918: 108 [both sexes, illustr.]. Type locality: Austria, “Styriae Alpes”. – <xref ref-type="bibr" rid="B3">Duda 1924</xref>: 194 [synonymy].</comment></tp:nomenclature-citation></tp:nomenclature-citation-list></tp:nomenclature><tp:treatment-sec sec-type="type material" id="SECID0E3WAG"><title>Type material.</title><p>
            <italic><tp:taxon-name><tp:taxon-name-part taxon-name-part-type="genus">Leptocera</tp:taxon-name-part></tp:taxon-name> (<tp:taxon-name><tp:taxon-name-part taxon-name-part-type="genus">Limosina</tp:taxon-name-part></tp:taxon-name>) Bequaerti</italic> Villeneuve: Lectotype ♂ (designated by <xref ref-type="bibr" rid="B27">Roháček 2001</xref>: 471), labelled: „Maestricht, S<sup>t</sup>Pietersberg, 5-IX-12“ (obverse), „grot“ (reverse), „<tp:taxon-name><tp:taxon-name-part taxon-name-part-type="genus">Limosina</tp:taxon-name-part></tp:taxon-name> sp. III, bu L. nana Rdi.“ (handritten by ?), „<tp:taxon-name><tp:taxon-name-part taxon-name-part-type="genus">Limosina</tp:taxon-name-part></tp:taxon-name> Bequaerti Villen.“ (Villeneuve’s handwriting) and „<tp:taxon-name><tp:taxon-name-part taxon-name-part-type="genus">Leptocera</tp:taxon-name-part></tp:taxon-name> (<tp:taxon-name><tp:taxon-name-part taxon-name-part-type="genus">Limosina</tp:taxon-name-part></tp:taxon-name>) Bequaerti Villen., J. Roháček des. 2000, ♂ Lectotypus“ (red label). Paralectotype ♀ labelled as lectotype but lacking the label „<tp:taxon-name><tp:taxon-name-part taxon-name-part-type="genus">Limosina</tp:taxon-name-part></tp:taxon-name> sp. III ...“. Lectotype with genit. prep., paralectotype intact, both deposited in <named-content xmlns:xlink="http://www.w3.org/1999/xlink" content-type="dwc:institutional_code" xlink:type="simple">MNHN</named-content>.</p><p>
            <tp:taxon-name><tp:taxon-name-part taxon-name-part-type="genus">Limosina</tp:taxon-name-part> (<tp:taxon-name-part taxon-name-part-type="subgenus">Scotophilella</tp:taxon-name-part>) <tp:taxon-name-part taxon-name-part-type="species">herniata</tp:taxon-name-part></tp:taxon-name> Duda: Lectotype ♂ (designated by Roháček, 1983: 19), labelled: „Styriae Alpes Strobl“, „L. rufilabris Stenh. ♂ 23/9“, „52 138“, „nova spec. Herniata mihi det Duda“ (pink label), deposited in <abbrev xmlns:xlink="http://www.w3.org/1999/xlink" content-type="institution" xlink:title="Museum für Naturkunde der Humboldt-Universität zu Berlin, Berlin, Germany" id="ABBRID0EPZAG" xlink:type="simple">ZMHB</abbrev>. Paralectotypes: 2♀, labelled: „No. 200 Wypustek“ and „<tp:taxon-name><tp:taxon-name-part taxon-name-part-type="species">herniata</tp:taxon-name-part></tp:taxon-name> ♀ det Duda“, deposited in <named-content xmlns:xlink="http://www.w3.org/1999/xlink" content-type="dwc:institutional_code" xlink:type="simple">MMBC</named-content>).</p></tp:treatment-sec><tp:treatment-sec sec-type="material" id="SECID0EF1AG"><title>Other material examined.</title><p>90♂78♀ – BELGIUM: 5♂5♀ (<abbrev xmlns:xlink="http://www.w3.org/1999/xlink" content-type="institution" xlink:title="Institut Royal des Sciences Naturelles de Belgique, Bruxelles, Belgium" id="ABBRID0EL1AG" xlink:type="simple">ISNB</abbrev>), for localities see <xref ref-type="bibr" rid="B15">Roháček (1978)</xref>. CZECH REPUBLIC: 80♂67♀ (<abbrev xmlns:xlink="http://www.w3.org/1999/xlink" content-type="institution" xlink:title="Collection of Dr. Jindřich Roháček, Opava, Czech Republic" id="ABBRID0EU1AG" xlink:type="simple">JRO</abbrev>, <named-content xmlns:xlink="http://www.w3.org/1999/xlink" content-type="dwc:institutional_code" xlink:type="simple">MMBC</named-content>, <named-content xmlns:xlink="http://www.w3.org/1999/xlink" content-type="dwc:institutional_code" xlink:type="simple">NMPC</named-content>, <named-content xmlns:xlink="http://www.w3.org/1999/xlink" content-type="dwc:institutional_code" xlink:type="simple">SMOC</named-content>), for localities see <xref ref-type="bibr" rid="B15">Roháček (1978</xref>, <xref ref-type="bibr" rid="B16">1980</xref>, <xref ref-type="bibr" rid="B18">1983</xref>, <xref ref-type="bibr" rid="B19">1984</xref>); additional data: SE Bohemia: Palupín nr. Strmilov (distr. Jindřichův Hradec), in cellar, 19.viii.1991, 55♂ 39♀, J. Roháček leg. (<abbrev xmlns:xlink="http://www.w3.org/1999/xlink" content-type="institution" xlink:title="Collection of Dr. Jindřich Roháček, Opava, Czech Republic" id="ABBRID0EB3AG" xlink:type="simple">JRO</abbrev>); N Moravia: Vidnava env. (distr. Šumperk), nest of <italic><tp:taxon-name><tp:taxon-name-part taxon-name-part-type="genus">Talpa</tp:taxon-name-part> <tp:taxon-name-part taxon-name-part-type="species">europaea</tp:taxon-name-part></tp:taxon-name></italic>, 28.iii.1985, 1♀, J. Roháček leg. (<named-content xmlns:xlink="http://www.w3.org/1999/xlink" content-type="dwc:institutional_code" xlink:type="simple">SMOC</named-content>). FINLAND: 1♀ (<abbrev xmlns:xlink="http://www.w3.org/1999/xlink" content-type="institution" xlink:title="Universitetets Zoologiska Museum, Helsinki, Finland" id="ABBRID0EY3AG" xlink:type="simple">MZHF</abbrev>), for locality see <xref ref-type="bibr" rid="B18">Roháček (1983)</xref>. ITALY: 1♂ (<named-content xmlns:xlink="http://www.w3.org/1999/xlink" content-type="dwc:institutional_code" xlink:type="simple">MSNV</named-content>), for locality see <xref ref-type="bibr" rid="B18">Roháček (1983)</xref>. SLOVAKIA: 4♂5♀ (<named-content xmlns:xlink="http://www.w3.org/1999/xlink" content-type="dwc:institutional_code" xlink:type="simple">SMOC</named-content>), for localities see <xref ref-type="bibr" rid="B18">Roháček (1983</xref>, <xref ref-type="bibr" rid="B20">1986</xref>, <xref ref-type="bibr" rid="B23">1994</xref>, <xref ref-type="bibr" rid="B29">2009</xref>); addtional data: NE Slovakia: Regetovka env. (distr. Bardejov), sifting decayed grass in runs of <italic><tp:taxon-name><tp:taxon-name-part taxon-name-part-type="genus">Microtus</tp:taxon-name-part> <tp:taxon-name-part taxon-name-part-type="species">agrestis</tp:taxon-name-part></tp:taxon-name></italic>, 10.x.1985, 1♂, J. Roháček leg. (<named-content xmlns:xlink="http://www.w3.org/1999/xlink" content-type="dwc:institutional_code" xlink:type="simple">SMOC</named-content>).</p></tp:treatment-sec><tp:treatment-sec sec-type="diagnosis" id="SECID0E25AG"><title>Diagnosis.</title><p>Largest Palaearctic species on the average (body length: male 2.26–2.85 mm, female 2.22–3.05 mm), with lightest head (ochreous to reddish brown anteriorly). Male: abdomen with large and long <italic>T5</italic> and <italic>S8</italic> (Fig. <xref ref-type="fig" rid="F2">2</xref>); <italic>S1+2</italic> strongly bulging (Figs <xref ref-type="fig" rid="F1">1</xref>, <xref ref-type="fig" rid="F2">2</xref>); <italic>S5</italic> with longest (in lateral view sinuate) medial, apically forked, process (Figs <xref ref-type="fig" rid="F2">2</xref>, <xref ref-type="fig" rid="F3">11</xref>); epandrium with a long dorsolateral seta (Fig. <xref ref-type="fig" rid="F2">4</xref>); cerci relatively shortly but acutely double-projecting (Fig. <xref ref-type="fig" rid="F2">5</xref>); gonostylus rather simple (Fig. <xref ref-type="fig" rid="F2">3</xref>), ventrally somewhat emarginate, with small and short internal subdorsal projection (cf. Fig. <xref ref-type="fig" rid="F2">5</xref>); hypandrial rod long and slender (Fig. <xref ref-type="fig" rid="F2">4</xref>); phallapodeme long, with large dorsal keel (Fig. <xref ref-type="fig" rid="F2">4</xref>); postgonite short and robust; distiphallus with short lateral and ventral lobes and robust funnel-shaped apex (Fig. <xref ref-type="fig" rid="F2">6</xref>). Female: postabdomen slender, with relatively narrow sclerites of 6th–8th segment (Figs <xref ref-type="fig" rid="F3">7</xref>, <xref ref-type="fig" rid="F3">8</xref>); <italic>T8</italic> complete and entirely pigmented (Fig. <xref ref-type="fig" rid="F3">7</xref>); <italic>S8</italic> small, subtrapezoidal, with a small anterior structure (Fig. <xref ref-type="fig" rid="F3">8</xref>); spermathecae pyriform with conical base (Fig. <xref ref-type="fig" rid="F3">10</xref>); <italic>S10</italic> medially divided (Fig. <xref ref-type="fig" rid="F3">8</xref>); cerci long and slender (Figs <xref ref-type="fig" rid="F3">7–9</xref>).</p></tp:treatment-sec><tp:treatment-sec sec-type="biology" id="SECID0E2BBG"><title>Biology.</title><p>
            <italic><tp:taxon-name><tp:taxon-name-part taxon-name-part-type="genus">Herniosina</tp:taxon-name-part> <tp:taxon-name-part taxon-name-part-type="species">bequaerti</tp:taxon-name-part></tp:taxon-name></italic> is closely associated with subterranean habitats, such as caves (<xref ref-type="bibr" rid="B1">Czižek 1916</xref>; <xref ref-type="bibr" rid="B2">Duda 1918</xref>, <xref ref-type="bibr" rid="B5">1938</xref>; Papp &amp; Plachter 1976), cellars (Pax &amp; Maschke 1935; <xref ref-type="bibr" rid="B15">Roháček 1978</xref>) and burrows, runs and nests of small mammals, including those of rabbits (<italic><tp:taxon-name><tp:taxon-name-part taxon-name-part-type="genus">Oryctolagus</tp:taxon-name-part> <tp:taxon-name-part taxon-name-part-type="species">cuniculus</tp:taxon-name-part></tp:taxon-name></italic>), rats (<italic><tp:taxon-name><tp:taxon-name-part taxon-name-part-type="genus">Rattus</tp:taxon-name-part> <tp:taxon-name-part taxon-name-part-type="species">norvegicus</tp:taxon-name-part></tp:taxon-name></italic>), hedgehogs (<italic><tp:taxon-name><tp:taxon-name-part taxon-name-part-type="genus">Erinaceus</tp:taxon-name-part> <tp:taxon-name-part taxon-name-part-type="species">europaeus</tp:taxon-name-part></tp:taxon-name></italic>), moles (<italic><tp:taxon-name><tp:taxon-name-part taxon-name-part-type="genus">Talpa</tp:taxon-name-part> <tp:taxon-name-part taxon-name-part-type="species">europaea</tp:taxon-name-part></tp:taxon-name></italic>), shrews (<italic><tp:taxon-name><tp:taxon-name-part taxon-name-part-type="genus">Sorex</tp:taxon-name-part> <tp:taxon-name-part taxon-name-part-type="species">araneus</tp:taxon-name-part></tp:taxon-name></italic>), mice (<italic><tp:taxon-name><tp:taxon-name-part taxon-name-part-type="genus">Mus</tp:taxon-name-part> <tp:taxon-name-part taxon-name-part-type="species">musculus</tp:taxon-name-part></tp:taxon-name></italic>) and voles (<italic><tp:taxon-name><tp:taxon-name-part taxon-name-part-type="genus">Microtus</tp:taxon-name-part> <tp:taxon-name-part taxon-name-part-type="species">agrestis</tp:taxon-name-part></tp:taxon-name></italic>, <italic><tp:taxon-name><tp:taxon-name-part taxon-name-part-type="genus">Microtus</tp:taxon-name-part></tp:taxon-name></italic> sp., <italic><tp:taxon-name><tp:taxon-name-part taxon-name-part-type="genus">Arvicola</tp:taxon-name-part> <tp:taxon-name-part taxon-name-part-type="species">terrestris</tp:taxon-name-part></tp:taxon-name></italic>) (<xref ref-type="bibr" rid="B2">Duda 1918</xref>; <xref ref-type="bibr" rid="B14">Richards 1930</xref>; <xref ref-type="bibr" rid="B6">Goddard 1938</xref>; <xref ref-type="bibr" rid="B15">Roháček 1978</xref>, <xref ref-type="bibr" rid="B18">1983</xref>; <xref ref-type="bibr" rid="B34">Rotheray 1991</xref>). Adults can be also caught by means of soil traps (<xref ref-type="bibr" rid="B16">Roháček 1980</xref>); only very scarcely (migrated specimens) they can be collected outside subterranean habitats (e.g. <xref ref-type="bibr" rid="B7">Grundmann 1991</xref>).</p><p>Because of being adapted to cold and the complete darkness in aphotic parts of caves and having the ability to develop under these conditions, <xref ref-type="bibr" rid="B12">Papp and Plachter (1976)</xref> <!--PageBreak--><!--PageBreak--><!--PageBreak-->classified <italic><tp:taxon-name><tp:taxon-name-part taxon-name-part-type="genus">Herniosina</tp:taxon-name-part> <tp:taxon-name-part taxon-name-part-type="species">bequaerti</tp:taxon-name-part></tp:taxon-name></italic> as a troglophilous species. They found larvae consuming various decaying media, viz. dead animals, rotten vegetation including wood and/or mycelia of fungi and determined the length of its life-history (from egg to imago) within caves as 70–90 days and the life as an adult being 38 days on the average. The sometimes abundant occurrence of the species in cellars (see <xref ref-type="bibr" rid="B15">Roháček 1978</xref> and material examined), caused by convenient conditions and a rich supply of larval food, can be considered a special case of synanthropy (<xref ref-type="bibr" rid="B18">Roháček 1983</xref>). In burrows of mammals the larvae develop in their droppings and other nest debris (<xref ref-type="bibr" rid="B34">Rotheray 1991</xref>) but obviously much more rapidly due to higher temperature. Adults can occur throughout the whole year. Puparia of <italic><tp:taxon-name><tp:taxon-name-part taxon-name-part-type="genus">Herniosina</tp:taxon-name-part> <tp:taxon-name-part taxon-name-part-type="species">bequaerti</tp:taxon-name-part></tp:taxon-name></italic> were described by <xref ref-type="bibr" rid="B6">Goddard (1938)</xref> and <xref ref-type="bibr" rid="B36">Skidmore (1993)</xref> based on specimens found in mouse-runs and on subfossil specimens excavated in an archaeological site in Iceland respectively.</p></tp:treatment-sec><tp:treatment-sec sec-type="distribution" id="SECID0EEIBG"><title>Distribution.</title><p>Widespread in Europe (Austria, Belgium, Czech Republic, Finland, Germany, Great Britain, Hungary, Iceland, Ireland, Italy, Latvia, Netherlands, Poland, Slovakia, Spain, Sweden, Switzerland) but surprisingly hitherto unrecorded from its SE part (Balkan peninisula).</p></tp:treatment-sec><tp:treatment-sec><!--Section generated to contain objects referenced in tp:taxon-treatment.--><fig id="F1" position="float" orientation="portrait"><label>Figure 1.</label><caption><p>
          <italic><tp:taxon-name><tp:taxon-name-part taxon-name-part-type="genus">Herniosina</tp:taxon-name-part> <tp:taxon-name-part taxon-name-part-type="species">bequaerti</tp:taxon-name-part></tp:taxon-name></italic> (Villeneuve), male laterally (Czech Republic: Bohemia). Body length cca 2.6 mm. S1+2 and T5 arrowed. Photograph by J. Roháček.</p></caption><graphic xmlns:xlink="http://www.w3.org/1999/xlink" xlink:href="zookeys-609-069-g001.jpg" position="float" orientation="portrait" xlink:type="simple" id="oo_98573.jpg"/></fig><fig id="F2" position="float" orientation="portrait"><label>Figures 2–6.</label><caption><p>
          <italic><tp:taxon-name><tp:taxon-name-part taxon-name-part-type="genus">Herniosina</tp:taxon-name-part> <tp:taxon-name-part taxon-name-part-type="species">bequaerti</tp:taxon-name-part></tp:taxon-name></italic> (Villeneuve), male (Czech Republic: Bohemia). <bold>2</bold> Abdomen, laterally <bold>3</bold> Gonostylus, laterally <bold>4</bold> Genitalia, laterally <bold>5</bold> External genitalia, caudally <bold>6</bold> Aedeagal complex (phallapodeme partly omitted), laterally. Scales: 0.5 mm (<bold>2</bold>), 0.1 mm (<bold>3, 6</bold>), 0.2 mm (<bold>4, 5</bold>). For abbreviations see pp. 73–74. Adapted from <xref ref-type="bibr" rid="B15">Roháček (1978)</xref>.</p></caption><graphic xmlns:xlink="http://www.w3.org/1999/xlink" xlink:href="zookeys-609-069-g002.jpg" position="float" orientation="portrait" xlink:type="simple" id="oo_98574.jpg"/></fig><fig id="F3" position="float" orientation="portrait"><label>Figures 7–11.</label><caption><p>
          <italic><tp:taxon-name><tp:taxon-name-part taxon-name-part-type="genus">Herniosina</tp:taxon-name-part> <tp:taxon-name-part taxon-name-part-type="species">bequaerti</tp:taxon-name-part></tp:taxon-name></italic> (Villeneuve), female, male (Czech Republic: Bohemia). <bold>7</bold> Female postabdomen, dorsally <bold>8</bold> Ditto, ventrally <bold>9</bold> Ditto, laterally <bold>10</bold> Spermathecae <bold>11</bold> Male <italic>S5</italic>, ventrally. Scales: 0.2 mm (<bold>7–9</bold>), 0.1 mm (<bold>10, 11</bold>). For abbreviations see pp. 73–74. Adapted from <xref ref-type="bibr" rid="B15">Roháček (1978</xref>, <xref ref-type="bibr" rid="B18">1983</xref>).</p></caption><graphic xmlns:xlink="http://www.w3.org/1999/xlink" xlink:href="zookeys-609-069-g003.jpg" position="float" orientation="portrait" xlink:type="simple" id="oo_98575.jpg"/></fig></tp:treatment-sec><ref-list><ref id="B15"><mixed-citation xmlns:xlink="http://www.w3.org/1999/xlink" xlink:type="simple">
          <person-group><name name-style="western"><surname>Roháček</surname><given-names>J</given-names></name></person-group> (<year>1978</year>) <article-title><italic><tp:taxon-name><tp:taxon-name-part taxon-name-part-type="genus">Limosina</tp:taxon-name-part> <tp:taxon-name-part taxon-name-part-type="species">horrida</tp:taxon-name-part></tp:taxon-name></italic> sp.n., a new species from Czechoslovakia related to <italic><tp:taxon-name><tp:taxon-name-part taxon-name-part-type="genus">Limosina</tp:taxon-name-part> <tp:taxon-name-part taxon-name-part-type="species">bequaerti</tp:taxon-name-part></tp:taxon-name></italic> (Vill.) (<tp:taxon-name><tp:taxon-name-part taxon-name-part-type="order">Diptera</tp:taxon-name-part></tp:taxon-name>, <tp:taxon-name><tp:taxon-name-part taxon-name-part-type="family">Sphaeroceridae</tp:taxon-name-part></tp:taxon-name>).</article-title> <source>Časopis Slezského Muzea, Opava (A)</source> <volume>27</volume>: <fpage>49</fpage>–<lpage>60</lpage>.</mixed-citation></ref><ref id="B18"><mixed-citation xmlns:xlink="http://www.w3.org/1999/xlink" xlink:type="simple">
          <person-group><name name-style="western"><surname>Roháček</surname><given-names>J</given-names></name></person-group> (<year>1983</year>) <article-title>A monograph and reclassification of the previous genus <italic><tp:taxon-name><tp:taxon-name-part taxon-name-part-type="genus">Limosina</tp:taxon-name-part></tp:taxon-name></italic> Macquart (<tp:taxon-name><tp:taxon-name-part taxon-name-part-type="order">Diptera</tp:taxon-name-part></tp:taxon-name>, <tp:taxon-name><tp:taxon-name-part taxon-name-part-type="family">Sphaeroceridae</tp:taxon-name-part></tp:taxon-name>) of Europe. Part II.</article-title> <source>Beiträge zur Entomologie, Berlin</source> <volume>33</volume>: <fpage>3</fpage>–<lpage>195</lpage>.</mixed-citation></ref><ref id="B4"><mixed-citation xmlns:xlink="http://www.w3.org/1999/xlink" xlink:type="simple">
          <person-group><name name-style="western"><surname>Duda</surname><given-names>O</given-names></name></person-group> (<year>1925</year>) <article-title>Die außereuropäischen Arten der Gattung <italic><tp:taxon-name><tp:taxon-name-part taxon-name-part-type="genus">Leptocera</tp:taxon-name-part></tp:taxon-name></italic> Olivier – <italic><tp:taxon-name><tp:taxon-name-part taxon-name-part-type="genus">Limosina</tp:taxon-name-part></tp:taxon-name></italic> Macquart (Dipteren) mit Berücksichtigung der europäischen Arten.</article-title> <source>Archiv für Naturgeschichte</source>, <publisher-loc>Berlin</publisher-loc>, <volume>Abteilung A</volume>, <volume>90</volume>(<issue>11</issue>)(<year>1924</year>): <fpage>5</fpage>–<lpage>215</lpage>.</mixed-citation></ref><ref id="B5"><mixed-citation xmlns:xlink="http://www.w3.org/1999/xlink" xlink:type="simple">
          <person-group><name name-style="western"><surname>Duda</surname><given-names>O</given-names></name></person-group> (<year>1938</year>) <chapter-title>57. <tp:taxon-name><tp:taxon-name-part taxon-name-part-type="family">Sphaeroceridae</tp:taxon-name-part></tp:taxon-name> (<tp:taxon-name><tp:taxon-name-part taxon-name-part-type="family">Cypselidae</tp:taxon-name-part></tp:taxon-name>).</chapter-title> In: <person-group><name name-style="western"><surname>Lindner</surname><given-names>E</given-names></name></person-group> (<role>Ed.</role>) <source>Die Fliegen der palaearktischen Region</source>. <volume>Vol.6</volume>, <publisher-name>E. Schweizerbart’sche Verlagsbuchhandlung</publisher-name>, <publisher-loc>Stuttgart</publisher-loc>, <size units="page">182 pp</size>.</mixed-citation></ref><ref id="B6"><mixed-citation xmlns:xlink="http://www.w3.org/1999/xlink" xlink:type="simple">
          <person-group><name name-style="western"><surname>Goddard</surname><given-names>WH</given-names></name></person-group> (<year>1938</year>) <article-title>The description of the puparia of fourteen British species of <tp:taxon-name><tp:taxon-name-part taxon-name-part-type="family">Sphaeroceridae</tp:taxon-name-part></tp:taxon-name> (<tp:taxon-name><tp:taxon-name-part taxon-name-part-type="family">Borboridae</tp:taxon-name-part></tp:taxon-name>, <tp:taxon-name><tp:taxon-name-part taxon-name-part-type="order">Diptera</tp:taxon-name-part></tp:taxon-name>).</article-title> <source>Transactions of the Society for British Entomology</source> <volume>5</volume>: <fpage>235</fpage>–<lpage>258</lpage>.</mixed-citation></ref><ref id="B11"><mixed-citation xmlns:xlink="http://www.w3.org/1999/xlink" xlink:type="simple">
          <person-group><name name-style="western"><surname>Papp</surname><given-names>L</given-names></name></person-group> (<year>1984</year>) <chapter-title>Family <tp:taxon-name><tp:taxon-name-part taxon-name-part-type="family">Sphaeroceridae</tp:taxon-name-part></tp:taxon-name> (<tp:taxon-name><tp:taxon-name-part taxon-name-part-type="family">Borboridae</tp:taxon-name-part></tp:taxon-name>).</chapter-title> In: <person-group><name name-style="western"><surname>Soós</surname><given-names>Á</given-names></name><name name-style="western"><surname>Papp</surname><given-names>L</given-names></name></person-group> (<role>Eds</role>) <source>Catalogue of Palaearctic <tp:taxon-name><tp:taxon-name-part taxon-name-part-type="order">Diptera</tp:taxon-name-part></tp:taxon-name></source>. <volume>Vol.10</volume>., <publisher-name>Akadémiai Kiadó</publisher-name>, <publisher-loc>Budapest</publisher-loc>, <fpage>68</fpage>–<lpage>107</lpage>.</mixed-citation></ref><ref id="B17"><mixed-citation xmlns:xlink="http://www.w3.org/1999/xlink" xlink:type="simple">
          <person-group><name name-style="western"><surname>Roháček</surname><given-names>J</given-names></name></person-group> (<year>1982</year>) <article-title>A monograph and reclassification of the previous genus <italic><tp:taxon-name><tp:taxon-name-part taxon-name-part-type="genus">Limosina</tp:taxon-name-part></tp:taxon-name></italic> Macquart (<tp:taxon-name><tp:taxon-name-part taxon-name-part-type="order">Diptera</tp:taxon-name-part></tp:taxon-name>, <tp:taxon-name><tp:taxon-name-part taxon-name-part-type="family">Sphaeroceridae</tp:taxon-name-part></tp:taxon-name>) of Europe. Part I.</article-title> <source>Beiträge zur Entomologie, Berlin</source> <volume>32</volume>: <fpage>195</fpage>–<lpage>282</lpage>.</mixed-citation></ref><ref id="B21"><mixed-citation xmlns:xlink="http://www.w3.org/1999/xlink" xlink:type="simple">
          <person-group><name name-style="western"><surname>Roháček</surname><given-names>J</given-names></name></person-group> (<year>1993</year>) <article-title><italic><tp:taxon-name><tp:taxon-name-part taxon-name-part-type="genus">Herniosina</tp:taxon-name-part></tp:taxon-name></italic> Roháček and <italic><tp:taxon-name><tp:taxon-name-part taxon-name-part-type="genus">Minilimosina</tp:taxon-name-part></tp:taxon-name></italic> Roháček of Europe: two new species, new records and taxonomic notes (<tp:taxon-name><tp:taxon-name-part taxon-name-part-type="class">Insecta</tp:taxon-name-part></tp:taxon-name>, <tp:taxon-name><tp:taxon-name-part taxon-name-part-type="order">Diptera</tp:taxon-name-part></tp:taxon-name>: <tp:taxon-name><tp:taxon-name-part taxon-name-part-type="family">Sphaeroceridae</tp:taxon-name-part></tp:taxon-name>).</article-title> <source>Entomologische Abhandlungen, Staatliches Museum für Tierkunde in Dresden</source> <volume>55</volume>: <fpage>185</fpage>–<lpage>203</lpage>.</mixed-citation></ref><ref id="B36"><mixed-citation xmlns:xlink="http://www.w3.org/1999/xlink" xlink:type="simple">
          <person-group><name name-style="western"><surname>Skidmore</surname><given-names>P</given-names></name></person-group> (<year>1993</year>) <article-title>Notes on the taxonomy of the puparia of British <tp:taxon-name><tp:taxon-name-part taxon-name-part-type="family">Sphaeroceridae</tp:taxon-name-part></tp:taxon-name>.</article-title> <source>Dipterist’s Digest</source> <volume>13</volume>: <fpage>6</fpage>–<lpage>22</lpage>.</mixed-citation></ref><ref id="B33"><mixed-citation xmlns:xlink="http://www.w3.org/1999/xlink" xlink:type="simple">
          <person-group><name name-style="western"><surname>Roháček</surname><given-names>J</given-names></name><name name-style="western"><surname>Marshall</surname><given-names>SA</given-names></name><name name-style="western"><surname>Norrbom</surname><given-names>AL</given-names></name><name name-style="western"><surname>Buck</surname><given-names>M</given-names></name><name name-style="western"><surname>Quiros</surname><given-names>DI</given-names></name><name name-style="western"><surname>Smith</surname><given-names>I</given-names></name></person-group> (<year>2001</year>) <source>World catalog of <tp:taxon-name><tp:taxon-name-part taxon-name-part-type="family">Sphaeroceridae</tp:taxon-name-part></tp:taxon-name> (<tp:taxon-name><tp:taxon-name-part taxon-name-part-type="order">Diptera</tp:taxon-name-part></tp:taxon-name>)</source>, <publisher-name>Slezské zemské muzeum</publisher-name>, <publisher-loc>Opava</publisher-loc>, <size units="page">414 pp</size>.</mixed-citation></ref><ref id="B10"><mixed-citation xmlns:xlink="http://www.w3.org/1999/xlink" xlink:type="simple">
          <person-group><name name-style="western"><surname>Marshall</surname><given-names>SA</given-names></name><name name-style="western"><surname>Roháček</surname><given-names>J</given-names></name><name name-style="western"><surname>Dong</surname><given-names>H</given-names></name><name name-style="western"><surname>Buck</surname><given-names>M</given-names></name></person-group> (<year>2011</year>) <article-title>The state of <tp:taxon-name><tp:taxon-name-part taxon-name-part-type="family">Sphaeroceridae</tp:taxon-name-part></tp:taxon-name> (<tp:taxon-name><tp:taxon-name-part taxon-name-part-type="order">Diptera</tp:taxon-name-part></tp:taxon-name>: <tp:taxon-name><tp:taxon-name-part taxon-name-part-type="parvorder">Acalyptratae</tp:taxon-name-part></tp:taxon-name>): a world catalog update covering the years 2000–2010, with new generic synonymy, new combinations, and new distributions.</article-title> <source>Acta Entomologica Musei Nationalis Pragae</source> <volume>51</volume>(<issue>1</issue>): <fpage>217</fpage>–<lpage>298</lpage>.</mixed-citation></ref><ref id="B3"><mixed-citation xmlns:xlink="http://www.w3.org/1999/xlink" xlink:type="simple">
          <person-group><name name-style="western"><surname>Duda</surname><given-names>O</given-names></name></person-group> (<year>1924</year>) <article-title>Berichtigungen zur Revision der europäischen Arten der Gattung <italic><tp:taxon-name><tp:taxon-name-part taxon-name-part-type="genus">Limosina</tp:taxon-name-part></tp:taxon-name></italic> Macq. (Dipteren), nebst Beschreibung von sechs neuen Arten.</article-title> <source>Verhandlungen der zoologisch-botanischen Gesellschaft in Wien</source> <volume>73</volume>(<issue>1923</issue>): <fpage>163</fpage>–<lpage>180</lpage>.</mixed-citation></ref><ref id="B27"><mixed-citation xmlns:xlink="http://www.w3.org/1999/xlink" xlink:type="simple">
          <person-group><name name-style="western"><surname>Roháček</surname><given-names>J</given-names></name></person-group> (<year>2001</year>) <article-title>The type material of <tp:taxon-name><tp:taxon-name-part taxon-name-part-type="family">Sphaeroceridae</tp:taxon-name-part></tp:taxon-name> described by J. Villeneuve with lectotype designations and nomenclatural and taxonomic notes (<tp:taxon-name><tp:taxon-name-part taxon-name-part-type="order">Diptera</tp:taxon-name-part></tp:taxon-name>).</article-title> <source>Bulletin de la Société entomologique de France</source> <volume>105</volume>(<issue>5</issue>)(<year>2000</year>): <fpage>467</fpage>–<lpage>478</lpage>.</mixed-citation></ref><ref id="B16"><mixed-citation xmlns:xlink="http://www.w3.org/1999/xlink" xlink:type="simple">
          <person-group><name name-style="western"><surname>Roháček</surname><given-names>J</given-names></name></person-group> (<year>1980</year>) <article-title><tp:taxon-name><tp:taxon-name-part taxon-name-part-type="family">Sphaeroceridae</tp:taxon-name-part></tp:taxon-name> (<tp:taxon-name><tp:taxon-name-part taxon-name-part-type="order">Diptera</tp:taxon-name-part></tp:taxon-name>) collected by the soil trap method in submountaine areas of North Moravia (Czechoslovakia).</article-title> <source>Časopis Slezského Muzea, Opava (A)</source> <volume>29</volume>: <fpage>145</fpage>–<lpage>160</lpage>.</mixed-citation></ref><ref id="B19"><mixed-citation xmlns:xlink="http://www.w3.org/1999/xlink" xlink:type="simple">
          <person-group><name name-style="western"><surname>Roháček</surname><given-names>J</given-names></name></person-group> (<year>1984</year>) <article-title>Acalypterate <tp:taxon-name><tp:taxon-name-part taxon-name-part-type="order">Diptera</tp:taxon-name-part></tp:taxon-name> of peatbogs in North Moravia (Czechoslovakia). Part 6. <tp:taxon-name><tp:taxon-name-part taxon-name-part-type="family">Sphaeroceridae</tp:taxon-name-part></tp:taxon-name>.</article-title> <source>Časopis Slezského Muzea, Opava (A)</source> <volume>33</volume>: <fpage>97</fpage>–<lpage>131</lpage>.</mixed-citation></ref><ref id="B20"><mixed-citation xmlns:xlink="http://www.w3.org/1999/xlink" xlink:type="simple">
          <person-group><name name-style="western"><surname>Roháček</surname><given-names>J</given-names></name></person-group> (<year>1986</year>) <chapter-title>Čeľaď: <tp:taxon-name><tp:taxon-name-part taxon-name-part-type="family">Sphaeroceridae</tp:taxon-name-part></tp:taxon-name>.</chapter-title> In: <person-group><name name-style="western"><surname>Čepelák</surname><given-names>J</given-names></name></person-group> (<role>Ed.</role>) <source><tp:taxon-name><tp:taxon-name-part taxon-name-part-type="order">Diptera</tp:taxon-name-part></tp:taxon-name> Slovenska II</source>, <publisher-name>Veda</publisher-name>, <publisher-loc>Bratislava</publisher-loc>, <fpage>149</fpage>–<lpage>164</lpage>, <fpage>375</fpage>–<lpage>378</lpage>. <comment>[In Slovak]</comment></mixed-citation></ref><ref id="B23"><mixed-citation xmlns:xlink="http://www.w3.org/1999/xlink" xlink:type="simple">
          <person-group><name name-style="western"><surname>Roháček</surname><given-names>J</given-names></name></person-group> (<year>1994</year>) <article-title><tp:taxon-name><tp:taxon-name-part taxon-name-part-type="family">Sphaeroceridae</tp:taxon-name-part></tp:taxon-name> (<tp:taxon-name><tp:taxon-name-part taxon-name-part-type="order">Diptera</tp:taxon-name-part></tp:taxon-name>) of Slovakia: corrections and additions to faunal list.</article-title> <source>Entomological Problems</source> <volume>25</volume>(<issue>1</issue>): <fpage>83</fpage>–<lpage>91</lpage>.</mixed-citation></ref><ref id="B29"><mixed-citation xmlns:xlink="http://www.w3.org/1999/xlink" xlink:type="simple">
          <person-group><name name-style="western"><surname>Roháček</surname><given-names>J</given-names></name></person-group> (<year>2009</year>) <article-title><tp:taxon-name><tp:taxon-name-part taxon-name-part-type="family">Sphaeroceridae</tp:taxon-name-part></tp:taxon-name>.</article-title> In: <person-group><name name-style="western"><surname>Roháček</surname><given-names>J</given-names></name><name name-style="western"><surname>Ševčík</surname><given-names>J</given-names></name></person-group> (<role>Eds</role>) <source><tp:taxon-name><tp:taxon-name-part taxon-name-part-type="order">Diptera</tp:taxon-name-part></tp:taxon-name> of the Poľana Protected Landscape Area - Biosphere Reserve (Central Slovakia)</source>. <publisher-name>SNCSR, Administration of the PLA – BR Poľana, Zvolen</publisher-name>, <fpage>260</fpage>–<lpage>271</lpage>.</mixed-citation></ref><ref id="B1"><mixed-citation xmlns:xlink="http://www.w3.org/1999/xlink" xlink:type="simple">
          <person-group><name name-style="western"><surname>Czižek</surname><given-names>K</given-names></name></person-group> (<year>1916</year>) <article-title>Beiträge zur rezenten Fauna der mährischen Höhlen. 1. Teil.</article-title> <source>Zeitschrift des mährischen Landesmuseums, Brünn</source> <volume>15</volume>: <fpage>13</fpage>–<lpage>58</lpage>.</mixed-citation></ref><ref id="B2"><mixed-citation xmlns:xlink="http://www.w3.org/1999/xlink" xlink:type="simple">
          <person-group><name name-style="western"><surname>Duda</surname><given-names>O</given-names></name></person-group> (<year>1918</year>) <article-title>Revision der europäischen Arten der Gattung <italic><tp:taxon-name><tp:taxon-name-part taxon-name-part-type="genus">Limosina</tp:taxon-name-part></tp:taxon-name></italic> Macquart (Dipteren). Abhandlungen der k.k.</article-title> <source>zoologisch-botanischen Gesellschaft in Wien</source> <volume>10</volume>(<issue>1</issue>): <fpage>1</fpage>–<lpage>240</lpage>.</mixed-citation></ref><ref id="B14"><mixed-citation xmlns:xlink="http://www.w3.org/1999/xlink" xlink:type="simple">
          <person-group><name name-style="western"><surname>Richards</surname><given-names>OW</given-names></name></person-group> (<year>1930</year>) <article-title>The British species of <tp:taxon-name><tp:taxon-name-part taxon-name-part-type="family">Sphaeroceridae</tp:taxon-name-part></tp:taxon-name> (<tp:taxon-name><tp:taxon-name-part taxon-name-part-type="family">Borboridae</tp:taxon-name-part></tp:taxon-name>, <tp:taxon-name><tp:taxon-name-part taxon-name-part-type="order">Diptera</tp:taxon-name-part></tp:taxon-name>).</article-title> <source>Proceedings of the Zoological Society of London</source> <volume>1930</volume>: <fpage>261</fpage>–<lpage>345</lpage>.</mixed-citation></ref><ref id="B34"><mixed-citation xmlns:xlink="http://www.w3.org/1999/xlink" xlink:type="simple">
          <person-group><name name-style="western"><surname>Rotheray</surname><given-names>GE</given-names></name></person-group> (<year>1991</year>) <article-title>E B Basden’s collection of <tp:taxon-name><tp:taxon-name-part taxon-name-part-type="order">Diptera</tp:taxon-name-part></tp:taxon-name> from bird and mammal nests and mammal runs, burrow and droppings.</article-title> <source>National Museum of Scotland Information Series</source> <volume>3</volume>: <fpage>1</fpage>–<lpage>46</lpage>.</mixed-citation></ref><ref id="B7"><mixed-citation xmlns:xlink="http://www.w3.org/1999/xlink" xlink:type="simple">
          <person-group><name name-style="western"><surname>Grundmann</surname><given-names>B</given-names></name></person-group> (<year>1991</year>) <article-title>Die Dungfliegen (<tp:taxon-name><tp:taxon-name-part taxon-name-part-type="family">Sphaeroceridae</tp:taxon-name-part></tp:taxon-name>) des Sauerlandes. Beitrag zur Kenntnis der Dipterenfauna Westfalens.</article-title> <source>Mitteilungen der Arbeitsgemeinschaft Ostwestfälischlippischer Entomologen</source> <volume>7</volume>(<issue>1</issue>): <fpage>31</fpage>–<lpage>48</lpage>.</mixed-citation></ref><ref id="B12"><mixed-citation xmlns:xlink="http://www.w3.org/1999/xlink" xlink:type="simple">
          <person-group><name name-style="western"><surname>Papp</surname><given-names>L</given-names></name><name name-style="western"><surname>Plachter</surname><given-names>H</given-names></name></person-group> (<year>1976</year>) <article-title>On cavedwelling <tp:taxon-name><tp:taxon-name-part taxon-name-part-type="family">Sphaeroceridae</tp:taxon-name-part></tp:taxon-name> from Hungary and Germany (<tp:taxon-name><tp:taxon-name-part taxon-name-part-type="order">Diptera</tp:taxon-name-part></tp:taxon-name>).</article-title> <source>Annales Historico-Naturales Musei Nationalis Hungarici</source> <volume>68</volume>: <fpage>195</fpage>–<lpage>207</lpage>.</mixed-citation></ref></ref-list></tp:taxon-treatment>
