# Supplementary material for: Herniosina Roháček: revised concept, two new species, new key and atlas of male and female terminalia (Diptera, Sphaeroceridae)
Source: Zookeys. 2016 Aug 8;(609):69–106. doi: 10.3897/zookeys.609.9459 (PMC4984420; doi:10.3897/zookeys.609.9459)
Supplement: XML Treatment for Herniosina erymantha [file zookeys.609.9459-treatment3.xml]

<!DOCTYPE tp:taxon-treatment
  PUBLIC "-//TaxonX//DTD Taxonomic Treatment Publishing DTD v0 20100105//EN" "tax-treatment-NSO.dtd">
<tp:taxon-treatment xmlns:tp="http://www.plazi.org/taxpub"><tp:treatment-meta><kwd-group><label>Taxon classification</label><kwd><named-content content-type="kingdom">Animalia</named-content></kwd><kwd><named-content content-type="order">Diptera</named-content></kwd><kwd><named-content content-type="family">Sphaeroceridae</named-content></kwd></kwd-group><mixed-citation publication-type="journal"><person-group><name><surname>Roháček</surname><given-names>Jindřich</given-names></name></person-group><article-title><italic><tp:taxon-name><tp:taxon-name-part taxon-name-part-type="genus">Herniosina</tp:taxon-name-part></tp:taxon-name></italic> Roháček: revised concept, two new species, new key and atlas of male and female terminalia (<tp:taxon-name><tp:taxon-name-part taxon-name-part-type="order">Diptera</tp:taxon-name-part></tp:taxon-name>, <tp:taxon-name><tp:taxon-name-part taxon-name-part-type="family">Sphaeroceridae</tp:taxon-name-part></tp:taxon-name>)</article-title><source>Zookeys</source><day>8</day><month>8</month><year>2016</year><volume>2016</volume><issue>609</issue><fpage>69</fpage><lpage>106</lpage><pub-id pub-id-type="doi">10.3897/zookeys.609.9459</pub-id></mixed-citation></tp:treatment-meta><tp:nomenclature><tp:taxon-name>
            <tp:taxon-name-part taxon-name-part-type="genus">Herniosina</tp:taxon-name-part>
            <tp:taxon-name-part taxon-name-part-type="species">erymantha</tp:taxon-name-part>
            <object-id xmlns:xlink="http://www.w3.org/1999/xlink" content-type="zoobank" xlink:type="simple">http://zoobank.org/174E0AE5-52C3-417A-9AAF-3120652AAC8B</object-id>
          </tp:taxon-name><tp:taxon-status xmlns:xlink="http://www.w3.org/1999/xlink" xlink:type="simple">sp. n.</tp:taxon-status><xref ref-type="fig" rid="F4">Figs 14</xref><xref ref-type="fig" rid="F5">, 15–19</xref><xref ref-type="fig" rid="F6">, 20–26</xref><!--PageBreak--></tp:nomenclature><tp:treatment-sec sec-type="type material" id="SECID0E1JBG"><title>Type material.</title><p>Holotype ♂ labelled: „GREECE: NW Peloponnese: Alepochori 0.5 km SE <named-content xmlns:xlink="http://www.w3.org/1999/xlink" content-type="dwc:verbatimCoordinates" xlink:type="simple"><named-content content-type="geo-json" specific-use="{&#34;type&#34;:&#34;Point&#34;,&#34;coordinates&#34;:[21.802778,37.982500]}" id="NCID0EDKBG" xlink:type="simple">37°58'57"N, 21°48'10"E</named-content></named-content>“, „590 m, 27.5.2015, sifting leaves under <italic><tp:taxon-name><tp:taxon-name-part taxon-name-part-type="genus">Platanus</tp:taxon-name-part></tp:taxon-name></italic>, J. Roháček leg.“, „Holotypus ♂ <tp:taxon-name><tp:taxon-name-part taxon-name-part-type="genus">Herniosina</tp:taxon-name-part> <tp:taxon-name-part taxon-name-part-type="species">erymantha</tp:taxon-name-part></tp:taxon-name> sp. n., J. Roháček det. 2016“ (red label). The specimen is dry-mounted on pinned triangular card, with left wing and abdomen detached, genitalia dissected and all removed parts preserved in glycerine in coalesced plastic tube pinned below the specimen (<named-content xmlns:xlink="http://www.w3.org/1999/xlink" content-type="dwc:institutional_code" xlink:type="simple">SMOC</named-content>).</p></tp:treatment-sec><tp:treatment-sec sec-type="etymology" id="SECID0EALBG"><title>Etymology.</title><p>The name of the new species is an adjective derived from the Erimanthos (= Lat. Erymanthos) Mts inasmuch as its type locality is situated in the western part of this montane range.</p></tp:treatment-sec><tp:treatment-sec sec-type="description" id="SECID0EFLBG"><title>Description.</title><p>
            <bold>Male.</bold> Total body length 1.79 mm; general colour blackish brown with relatively sparse dark greyish brown microtomentum. Head blackish brown to brown. Frons largely blackish brown, brownish only at anterior margin, rather sparsely microtomentose. Occiput blackish brown and dark greyish brown microtomentose. Orbits, interfrontalia (poorly delimited) and ocellar triangle also greyish brown (not densely) microtomentose and duller than rest of frons; frontal triangle comparatively wide and shining. Cephalic chaetotaxy: <italic>pvt</italic> absent, only minute adpressed postocellar setulae behind ocellar triangle; <italic>occe</italic> and <italic>occi</italic> subequal and less than half length of <italic>vte</italic>; <italic>vti</italic> longest among frontal setae, <italic>vte</italic> and <italic>oc</italic> slightly shorter than <italic>vti</italic>; 2 strongly exclinate <italic>ors</italic>, both distinctly shorter than <italic>oc</italic>; only 3 relatively short <italic>ifr</italic>, the middle pair longest; 3–4 very minute <italic>ads</italic> inside and below <italic>ors</italic>; <italic>g</italic> weak, not longer than anterior peristomal setula; <italic>vi</italic> about as long as <italic>vti</italic>. Frontal lunule short, wide, similarly brown as anterior <!--PageBreak-->margin of frons. Face with cavities below antennae dark brown, rather shining; medial carina slightly elevated but distinct. Gena high, reddish only anteriorly, otherwise blackish brown, sparsely greyish microtomentose. Eye relatively small; its longest diameter about 2.2 times as long as smallest genal height. Antenna blackish brown, relatively long; its 3rd segment distinctly tapered apically both in dorsal and lateral view. Arista long, about 3.8 times as long as antenna, relatively long ciliate.</p><p>
            <italic>Thorax</italic> dark brown to blackish, mesonotum subshining due sparser microtomentum, pleuron lighter and dull. Suturae between pleural sclerites paler brown. Scutellum relatively large and long, rounded triangular. Thoracic chaetotaxy: 2 <italic>hu</italic> but internal reduced to microseta; 2 postsutural <italic>dc</italic>, anterior short and weak (only twice longer than ac microsetae), posterior strong but slightly shorter than basal <italic>sc</italic>; 8–10 rows of <italic>ac</italic> microsetae on suture; medial prescutellar <italic>ac</italic> pair somewhat prolonged; 2 strong <italic>sc</italic>, basal slightly longer than scutellum, apical about 1.6 times as long as basal; 2 <italic>stpl</italic> but anterior reduced to minute hair-like setula.</p><p>
            <italic>Legs</italic> dark brown, coxae, trochanters, knees and tarsi pale brown to ochreous. <italic>f<sub>1</sub></italic> with relatively sparse setae in posterodorsal and posteroventral rows. <italic>f<sub>2</sub></italic> with a row of curved but relatively short ventral setae in basal half (Fig. <xref ref-type="fig" rid="F5">18</xref>); <italic>t<sub>2</sub></italic> ventrally with a long row of small dense spines and reduced <italic>va</italic> seta (shorter than anteroapical seta), see Fig. <xref ref-type="fig" rid="F5">18</xref>; dorsal chaetotaxy of <italic>t<sub>2</sub></italic> as in congeners but posterodorsal seta in apical fourth somewhat shorter (Fig. <xref ref-type="fig" rid="F5">16</xref>). <italic>t<sub>2</sub></italic> : <italic>mt<sub>2</sub></italic> = 1.84.</p><p>
            <italic>Wing</italic> (Fig. <xref ref-type="fig" rid="F4">14</xref>) with pale brownish membrane and ochreous to dark brown veins. <italic>C</italic> hardly produced beyond apex of <italic>R<sub>4+5</sub></italic>. <italic>R<sub>2+3</sub></italic> slightly sinuate but apically distinctly upcurved to <italic>C</italic>; <italic>R<sub>4+5</sub></italic> sinuate and its apical half almost straight. Discal cell (<italic>dm</italic>) relatively short and distally less tapered than in most relatives, with small process of <italic>M</italic> beyond <italic>dm-cu</italic>; posterior outer corner of dm not rounded but obtuse-angled. <italic>A<sub>1</sub></italic> sinuate; anal lobe well developed; alula narrow but not acute. Wing measurements: length 1.87 mm, width 0.77 mm, <italic>C-index</italic> = 0.95, <italic>rm\dm-cu</italic> : <italic>dm-cu</italic> = 2.62. Haltere with ochreous stem and dark brown knob.</p><p>
            <italic>Abdomen</italic> blackish brown, with some sclerites brown. Preabdominal terga large, shining blackish brown, with only scarce greyish microtomentum, sparsely and shortly setulose. <italic>T4</italic> longer than <italic>T3</italic>; <italic>T5</italic> enlarged but less than that of <italic><tp:taxon-name><tp:taxon-name-part taxon-name-part-type="genus">Herniosina</tp:taxon-name-part> <tp:taxon-name-part taxon-name-part-type="species">bequaerti</tp:taxon-name-part></tp:taxon-name></italic>, postabdomen strongly down-curved (Fig. <xref ref-type="fig" rid="F5">15</xref>). Preabdominal sterna as in Figs <xref ref-type="fig" rid="F5">15</xref>, <xref ref-type="fig" rid="F5">17</xref>: <italic>S1+2</italic> strongly bulging (Fig. <xref ref-type="fig" rid="F5">15</xref>) and anteromedially narrowly desclerotized (Fig. <xref ref-type="fig" rid="F5">17</xref>); <italic>S3</italic> and <italic>S4</italic> deeply anteriorly emarginate due to large lateral lobes (Fig. <xref ref-type="fig" rid="F5">17</xref>), with distinctive pigmentation; <italic>S1+2</italic>, <italic>S3</italic> and <italic>S4</italic> with sparse setae at posterior margins, with only medial (in <italic>S4</italic> submedial) pair longer. <italic>S5</italic> (Fig. <xref ref-type="fig" rid="F5">19</xref>) reduced and transversely strip-shaped, with setose lateral parts as in relatives but with distinctive dark medial part provided with a flattened (in lateral view knob-like, Fig. <xref ref-type="fig" rid="F5">15</xref>) and distally forked process having 2 setulae on each lobe of its digitiform terminal part (Fig. <xref ref-type="fig" rid="F5">19</xref>). <italic>S6</italic> and <italic>S7</italic> fused to form a complex sclerite on left side of postabdomen, narrow ventrally and dorsally but dilated laterally (Fig. <xref ref-type="fig" rid="F5">15</xref>) as in congeners. <italic>S8</italic> shorter and more tapered, with a slit left laterally and a few setae.</p><!--PageBreak--><p>
            <italic>Genitalia.</italic> Epandrium (Figs <xref ref-type="fig" rid="F6">20</xref>, <xref ref-type="fig" rid="F6">21</xref>) of medium length but comparatively wide and more angular dorsolaterally (see Fig. <xref ref-type="fig" rid="F6">21</xref>) than those of relatives, and with a group of longer and stronger setae laterally and lateroventrally (posterior seta longest and most robust) but dorsolaterally without longer seta. Anal fissure slightly wider than high (Fig. <xref ref-type="fig" rid="F6">21</xref>), subcircular. Cerci fused with epandrium, posteroventrally projecting in 2 processes, one (more anterior) robust, long (about as long as gonostylus) and distally <!--PageBreak-->somewhat thickened and bearing 1 long seta in addition to a number of setulae, the other (more medial) small, elongately conical and simple (Figs <xref ref-type="fig" rid="F6">20</xref>, <xref ref-type="fig" rid="F6">21</xref>). Medandrium small (low), reduced but connected by long internal arms with gonostyli (Fig. <xref ref-type="fig" rid="F6">21</xref>), posteromedially fused with cerci. Hypandrium with very long and slender anteromedial rod-like apodeme (Fig. <xref ref-type="fig" rid="F6">20</xref>). Gonostylus (Figs <xref ref-type="fig" rid="F6">20–23</xref>) most resembling that of <italic><tp:taxon-name><tp:taxon-name-part taxon-name-part-type="genus">Herniosina</tp:taxon-name-part> <tp:taxon-name-part taxon-name-part-type="species">bequaerti</tp:taxon-name-part></tp:taxon-name></italic> but ventrally simple (not emarginate in lateral view), with longer anteroven<!--PageBreak--><!--PageBreak-->tral seta, and with long, very slender, curved and apically lancet-shape dorsal internal process (cf. Fig. <xref ref-type="fig" rid="F6">22</xref>). Aedeagal complex (Figs <xref ref-type="fig" rid="F6">24–26</xref>) with long phallapodeme (as in <italic><tp:taxon-name><tp:taxon-name-part taxon-name-part-type="genus">Herniosina</tp:taxon-name-part> <tp:taxon-name-part taxon-name-part-type="species">bequaerti</tp:taxon-name-part></tp:taxon-name></italic>) but having distinctly lower dorsal keel. Aedeagus also somewhat similar to that of <italic><tp:taxon-name><tp:taxon-name-part taxon-name-part-type="genus">Herniosina</tp:taxon-name-part> <tp:taxon-name-part taxon-name-part-type="species">bequaerti</tp:taxon-name-part></tp:taxon-name></italic> but with funnel-shaped apex of distiphallus more robust, its lateral lobes and unpaired ventral process markedly longer and its postgonite more slender, with curved, slender and terminally blunt apex. Phallophore closely resembling that that of <italic><tp:taxon-name><tp:taxon-name-part taxon-name-part-type="genus">Herniosina</tp:taxon-name-part> <tp:taxon-name-part taxon-name-part-type="species">bequaerti</tp:taxon-name-part></tp:taxon-name></italic>, anteriorly rod-like but dorsoventrally flattened, posteriorly projecting ventrally and hence epiphallus-like. Ejaculatory apodeme not observed.</p><p>
            <bold>Female</bold> unknown.</p></tp:treatment-sec><tp:treatment-sec sec-type="discussion" id="SECID0EHVBG"><title>Discussion.</title><p>
            <italic><tp:taxon-name><tp:taxon-name-part taxon-name-part-type="genus">Herniosina</tp:taxon-name-part> <tp:taxon-name-part taxon-name-part-type="species">erymantha</tp:taxon-name-part></tp:taxon-name></italic> sp. n. is only known from the male holotype and, consequently, for the evaluation of its relationships the female characters cannot be used. However, based on the male terminalia the species is a distinctive member of <italic><tp:taxon-name><tp:taxon-name-part taxon-name-part-type="genus">Herniosina</tp:taxon-name-part></tp:taxon-name></italic> unmistakeably recognizable from any other known congener. It differs from all relatives by the flattened, distinctively forked medial process of <italic>S5</italic> (Fig. <xref ref-type="fig" rid="F5">19</xref>), broad epandrium with strikingly rectangular dorsolateral corners without dorsolateral long seta and with broad (wider than high) anal fissure (Fig. <xref ref-type="fig" rid="F6">21</xref>), relatively simple sub-oblong gonostylus (Fig. <xref ref-type="fig" rid="F6">23</xref>) with very slender and long internal process (Fig. <xref ref-type="fig" rid="F6">22</xref>), distinctive cercus with long and robust, distally somewhat dilated but laterally flattened lateral process combined with short medial ones (Figs <xref ref-type="fig" rid="F6">20</xref>, <xref ref-type="fig" rid="F6">21</xref>) and characteristic postgonite (Fig. <xref ref-type="fig" rid="F6">24</xref>).</p><p>Judging from the construction of the male abdomen and male genitalia, <italic><tp:taxon-name><tp:taxon-name-part taxon-name-part-type="genus">Herniosina</tp:taxon-name-part> <tp:taxon-name-part taxon-name-part-type="species">erymantha</tp:taxon-name-part></tp:taxon-name></italic> seems to be related to <italic><tp:taxon-name><tp:taxon-name-part taxon-name-part-type="genus">Herniosina</tp:taxon-name-part> <tp:taxon-name-part taxon-name-part-type="species">bequaerti</tp:taxon-name-part></tp:taxon-name></italic> and <italic><tp:taxon-name><tp:taxon-name-part taxon-name-part-type="genus">Herniosina</tp:taxon-name-part> <tp:taxon-name-part taxon-name-part-type="species">horrida</tp:taxon-name-part></tp:taxon-name></italic> sharing with them the following synapomorphies: strongly bulging <italic>S1+2</italic>; very slender and dorsally situated internal process of gonostylus. Its closest relative obviously is <italic><tp:taxon-name><tp:taxon-name-part taxon-name-part-type="genus">Herniosina</tp:taxon-name-part> <tp:taxon-name-part taxon-name-part-type="species">bequaerti</tp:taxon-name-part></tp:taxon-name></italic> having similarly (albeit much more) prolonged and basally fused medial processes of <italic>S5</italic>, a small medial apically pointed process of cercus and more robust funnel-shaped apex of distiphallus.</p></tp:treatment-sec><tp:treatment-sec sec-type="biology" id="SECID0EKYBG"><title>Biology.</title><p>The holotype of <italic><tp:taxon-name><tp:taxon-name-part taxon-name-part-type="genus">Herniosina</tp:taxon-name-part> <tp:taxon-name-part taxon-name-part-type="species">erymantha</tp:taxon-name-part></tp:taxon-name></italic> sp. n. was sifted towards the end of May from dead leaves under <italic><tp:taxon-name><tp:taxon-name-part taxon-name-part-type="genus">Platanus</tp:taxon-name-part></tp:taxon-name></italic> trees (see Fig. <xref ref-type="fig" rid="F4">13</xref>, arrow) in a valley of a montane brook in the western ridge of the Erimanthos Mts (Fig. <xref ref-type="fig" rid="F4">12</xref>). The microhabitat (layers of decaying leaves of broad-leaved trees) is similar to that known for <italic><tp:taxon-name><tp:taxon-name-part taxon-name-part-type="genus">Herniosina</tp:taxon-name-part> <tp:taxon-name-part taxon-name-part-type="species">horrida</tp:taxon-name-part></tp:taxon-name></italic> and <italic><tp:taxon-name><tp:taxon-name-part taxon-name-part-type="genus">Herniosina</tp:taxon-name-part> <tp:taxon-name-part taxon-name-part-type="species">pollex</tp:taxon-name-part></tp:taxon-name></italic> in Central Europe (see under these species).</p></tp:treatment-sec><tp:treatment-sec sec-type="distribution" id="SECID0E4ZBG"><title>Distribution.</title><p>Hitherto only known from Greece: NW Peloponnese.</p></tp:treatment-sec><tp:treatment-sec><!--Section generated to contain objects referenced in tp:taxon-treatment.--><fig id="F4" position="float" orientation="portrait"><label>Figures 12–14.</label><caption><p>
          <italic><tp:taxon-name><tp:taxon-name-part taxon-name-part-type="genus">Herniosina</tp:taxon-name-part> <tp:taxon-name-part taxon-name-part-type="species">erymantha</tp:taxon-name-part></tp:taxon-name></italic> sp. n., male holotype and its habitat (Greece: Peloponnese). <bold>12</bold> Valley above Alepochori in Erimanthos Mts, habitat in the type locality <bold>13</bold> Microhabitat (arrow) from where the holotype was sifted <bold>14</bold> Right wing (length 1.87 mm). Photographs by J. Roháček.</p></caption><graphic xmlns:xlink="http://www.w3.org/1999/xlink" xlink:href="zookeys-609-069-g004.jpg" position="float" orientation="portrait" xlink:type="simple" id="oo_98576.jpg"/></fig><fig id="F5" position="float" orientation="portrait"><label>Figures 15–19.</label><caption><p>
          <italic><tp:taxon-name><tp:taxon-name-part taxon-name-part-type="genus">Herniosina</tp:taxon-name-part> <tp:taxon-name-part taxon-name-part-type="species">erymantha</tp:taxon-name-part></tp:taxon-name></italic> sp. n., male holotype (Greece: Peloponnese). <bold>15</bold> Abdomen, laterally <bold>16</bold> Mid tibia, dorsally <bold>17</bold> Preabdominal sterna, ventrally <bold>18</bold> Mid femur and tibia, laterally <bold>19</bold> <italic>S5</italic>, ventrally. Scales: 0.2 mm (<bold>15–18</bold>), 0.1 mm (<bold>19</bold>).</p></caption><graphic xmlns:xlink="http://www.w3.org/1999/xlink" xlink:href="zookeys-609-069-g005.jpg" position="float" orientation="portrait" xlink:type="simple" id="oo_98577.jpg"/></fig><fig id="F6" position="float" orientation="portrait"><label>Figures 20–26.</label><caption><p>
          <italic><tp:taxon-name><tp:taxon-name-part taxon-name-part-type="genus">Herniosina</tp:taxon-name-part> <tp:taxon-name-part taxon-name-part-type="species">erymantha</tp:taxon-name-part></tp:taxon-name></italic> sp. n., male holotype (Greece: Peloponnese). <bold>20</bold> Genitalia, laterally <bold>21</bold> External genitalia, caudally <bold>22</bold> Dorsal half of gonostylus, caudally <bold>23</bold> Gonostylus, laterally <bold>24</bold> Phallapodeme and postgonite, laterally <bold>25</bold> Aedeagus, dorsally <bold>26</bold> Ditto, laterally. Scales: 0.1 mm (<bold>20, 21, 24–26</bold>), 0.05 mm (<bold>22, 23</bold>). For abbreviations see pp. 73–74.</p></caption><graphic xmlns:xlink="http://www.w3.org/1999/xlink" xlink:href="zookeys-609-069-g006.jpg" position="float" orientation="portrait" xlink:type="simple" id="oo_98578.jpg"/></fig></tp:treatment-sec></tp:taxon-treatment>
