# Supplementary material for: Herniosina Roháček: revised concept, two new species, new key and atlas of male and female terminalia (Diptera, Sphaeroceridae)
Source: Zookeys. 2016 Aug 8;(609):69–106. doi: 10.3897/zookeys.609.9459 (PMC4984420; doi:10.3897/zookeys.609.9459)
Supplement: XML Treatment for Herniosina horrida [file zookeys.609.9459-treatment4.xml]

<!DOCTYPE tp:taxon-treatment
  PUBLIC "-//TaxonX//DTD Taxonomic Treatment Publishing DTD v0 20100105//EN" "tax-treatment-NSO.dtd">
<tp:taxon-treatment xmlns:tp="http://www.plazi.org/taxpub"><tp:treatment-meta><kwd-group><label>Taxon classification</label><kwd><named-content content-type="kingdom">Animalia</named-content></kwd><kwd><named-content content-type="order">Diptera</named-content></kwd><kwd><named-content content-type="family">Sphaeroceridae</named-content></kwd></kwd-group><mixed-citation publication-type="journal"><person-group><name><surname>Roháček</surname><given-names>Jindřich</given-names></name></person-group><article-title><italic><tp:taxon-name><tp:taxon-name-part taxon-name-part-type="genus">Herniosina</tp:taxon-name-part></tp:taxon-name></italic> Roháček: revised concept, two new species, new key and atlas of male and female terminalia (<tp:taxon-name><tp:taxon-name-part taxon-name-part-type="order">Diptera</tp:taxon-name-part></tp:taxon-name>, <tp:taxon-name><tp:taxon-name-part taxon-name-part-type="family">Sphaeroceridae</tp:taxon-name-part></tp:taxon-name>)</article-title><source>Zookeys</source><day>8</day><month>8</month><year>2016</year><volume>2016</volume><issue>609</issue><fpage>69</fpage><lpage>106</lpage><pub-id pub-id-type="doi">10.3897/zookeys.609.9459</pub-id></mixed-citation></tp:treatment-meta><tp:nomenclature><tp:taxon-name>
            <tp:taxon-name-part taxon-name-part-type="genus">Herniosina</tp:taxon-name-part>
            <tp:taxon-name-part taxon-name-part-type="species">horrida</tp:taxon-name-part>
          </tp:taxon-name><tp:taxon-authority>(Roháček, 1978)</tp:taxon-authority><xref ref-type="fig" rid="F7">Figs 27–30</xref><tp:nomenclature-citation-list><tp:nomenclature-citation><tp:taxon-name>
                <tp:taxon-name-part taxon-name-part-type="genus">Limosina</tp:taxon-name-part> <tp:taxon-name-part taxon-name-part-type="species">horrida</tp:taxon-name-part></tp:taxon-name><comment>Roháček, 1978: 51 [both sexes, illustr.]. Type locality: Slovakia, Veľká Fatra Mts., Suchá dolina (valley). – <xref ref-type="bibr" rid="B11">Papp 1984</xref>: 99 [Palaearctic catalog].</comment></tp:nomenclature-citation><tp:nomenclature-citation><tp:taxon-name>
                <tp:taxon-name-part taxon-name-part-type="genus">Herniosina</tp:taxon-name-part> <tp:taxon-name-part taxon-name-part-type="species">horrida</tp:taxon-name-part>.</tp:taxon-name><comment>– <xref ref-type="bibr" rid="B17">Roháček 1982</xref>: 265-266 [illustr.]; <xref ref-type="bibr" rid="B18">1983</xref>: 20 [generic combination; redescription, phylogenetic notes]; <xref ref-type="bibr" rid="B21">1993</xref>: 191 [key]; <xref ref-type="bibr" rid="B33">Roháček et al. 2001</xref>: 149 [catalog].</comment></tp:nomenclature-citation></tp:nomenclature-citation-list></tp:nomenclature><tp:treatment-sec sec-type="type material" id="SECID0EK3BG"><title>Type material.</title><p>Holotype ♂ labelled: „Slovakia centr. 27.6.1975, V. Fatra, Suchá dolina, J. Roháček leg., decayed hay“ (handwritten) and „<tp:taxon-name><tp:taxon-name-part taxon-name-part-type="genus">Limosina</tp:taxon-name-part> <tp:taxon-name-part taxon-name-part-type="species">horrida</tp:taxon-name-part></tp:taxon-name> sp.n., J. Roháček det., holotypus ♂“ (framed handwriting), deposited in <abbrev xmlns:xlink="http://www.w3.org/1999/xlink" content-type="institution" xlink:title="Collection of Dr. Jindřich Roháček, Opava, Czech Republic" id="ABBRID0EZ3BG" xlink:type="simple">JRO</abbrev> ((intact, in ethanol). Allotype ♀ (<abbrev xmlns:xlink="http://www.w3.org/1999/xlink" content-type="institution" xlink:title="Collection of Dr. Jindřich Roháček, Opava, Czech Republic" id="ABBRID0E53BG" xlink:type="simple">JRO</abbrev>) and 7♂11♀ paratypes (all in ethanol, some with genit. prep.), with the <!--PageBreak-->same data, deposited in <abbrev xmlns:xlink="http://www.w3.org/1999/xlink" content-type="institution" xlink:title="Collection of Dr. Jindřich Roháček, Opava, Czech Republic" id="ABBRID0EF4BG" xlink:type="simple">JRO</abbrev> and <named-content xmlns:xlink="http://www.w3.org/1999/xlink" content-type="dwc:institutional_code" xlink:type="simple">HNHM</named-content>. For data of other paratypes (7♂18♀, <abbrev xmlns:xlink="http://www.w3.org/1999/xlink" content-type="institution" xlink:title="Collection of Dr. Jindřich Roháček, Opava, Czech Republic" id="ABBRID0EV4BG" xlink:type="simple">JRO</abbrev>, <named-content xmlns:xlink="http://www.w3.org/1999/xlink" content-type="dwc:institutional_code" xlink:type="simple">SMOC</named-content>) from the Czech Republic and Slovakia see <xref ref-type="bibr" rid="B15">Roháček (1978</xref>, <xref ref-type="bibr" rid="B18">1983</xref>).</p></tp:treatment-sec><tp:treatment-sec sec-type="material" id="SECID0EK5BG"><title>Other material examined.</title><p>18♂32♀ – AUSTRIA: 1♂2♀ (<named-content xmlns:xlink="http://www.w3.org/1999/xlink" content-type="dwc:institutional_code" xlink:type="simple">NHMW</named-content>), for localities see <xref ref-type="bibr" rid="B21">Roháček (1993)</xref>. CZECH REPUBLIC: 2♂17♀ (<abbrev xmlns:xlink="http://www.w3.org/1999/xlink" content-type="institution" xlink:title="Collection of Dr. Jindřich Roháček, Opava, Czech Republic" id="ABBRID0EY5BG" xlink:type="simple">JRO</abbrev>, <abbrev xmlns:xlink="http://www.w3.org/1999/xlink" content-type="institution" xlink:title="Collection of Prof. Miroslav Barták, Praha, Czech Republic" id="ABBRID0E45BG" xlink:type="simple">MBP</abbrev>, <named-content xmlns:xlink="http://www.w3.org/1999/xlink" content-type="dwc:institutional_code" xlink:type="simple">SMOC</named-content>, <abbrev xmlns:xlink="http://www.w3.org/1999/xlink" content-type="institution" xlink:title="Ústav ekologie lesa, Mendelova zemědělská a lesnická univerzita, Brno, Czech Republic" id="ABBRID0EK6BG" xlink:type="simple">UEBC</abbrev>), for localities see <xref ref-type="bibr" rid="B16">Roháček (1980</xref>, <xref ref-type="bibr" rid="B18">1983</xref>, <xref ref-type="bibr" rid="B19">1984</xref>, <xref ref-type="bibr" rid="B21">1993</xref>, <xref ref-type="bibr" rid="B25">1996</xref>); additional data: N Moravia: Vidnava env. (distr. Šumperk), sweeping undergrowth of deciduous forest, 10.vii.1984, 1♀; Hrubý Jeseník Mts, Velká kotlina valley, on excrement of red deer, 20.vi.1990, 1♂; Dlouhá Stráň env. (distr. Bruntál), mouth of muskrat (<italic><tp:taxon-name><tp:taxon-name-part taxon-name-part-type="genus">Ondatra</tp:taxon-name-part></tp:taxon-name></italic>) burrow, 6.v.1987, 1♀; Karlova Pláň-Karlovec (distr. Bruntál), sweeping undergrowth of alder forest, 27.v.1987, 1♀; Karlova Pláň-Volárenský potok (distr. Bruntál), sweeping undergrowth of alder forest, 20.vii.1987, 1♀, all J. Roháček leg. (<named-content xmlns:xlink="http://www.w3.org/1999/xlink" content-type="dwc:institutional_code" xlink:type="simple">SMOC</named-content>). SLOVAKIA: 15♂13♀ (<abbrev xmlns:xlink="http://www.w3.org/1999/xlink" content-type="institution" xlink:title="Collection of Dr. Jindřich Roháček, Opava, Czech Republic" id="ABBRID0ETAAI" xlink:type="simple">JRO</abbrev>, <named-content xmlns:xlink="http://www.w3.org/1999/xlink" content-type="dwc:institutional_code" xlink:type="simple">SMOC</named-content>, UKB), for localities see <xref ref-type="bibr" rid="B18">Roháček (1983</xref>, <xref ref-type="bibr" rid="B20">1986</xref>, <xref ref-type="bibr" rid="B21">1993</xref>, <xref ref-type="bibr" rid="B24">1995</xref>, <xref ref-type="bibr" rid="B29">2009</xref>, <xref ref-type="bibr" rid="B30">2011</xref>).</p></tp:treatment-sec><tp:treatment-sec sec-type="diagnosis" id="SECID0EYBAI"><title>Diagnosis.</title><p>Body length: male 2.06–2.46 mm, female 2.20–2.90 mm. Male: abdomen with <italic>T5</italic> and <italic>S8</italic> somewhat shorter than in <italic><tp:taxon-name><tp:taxon-name-part taxon-name-part-type="genus">Herniosina</tp:taxon-name-part> <tp:taxon-name-part taxon-name-part-type="species">bequaerti</tp:taxon-name-part></tp:taxon-name></italic>; <italic>S1+2</italic> strongly bulging; <italic>S5</italic> with a pair of small, shortly digitiform processes (Fig. <xref ref-type="fig" rid="F8">36</xref>); epandrium with a long dorsolateral seta (Fig. <xref ref-type="fig" rid="F7">28</xref>); cerci long, with 2 projections (Figs <xref ref-type="fig" rid="F7">28</xref>, <xref ref-type="fig" rid="F7">30</xref>), medial blunt and half-length of lateral, lateral tapered distally, with sinuate outer margin (Fig. <xref ref-type="fig" rid="F7">30</xref>) and long curved seta; gonostylus with roundly lobate posteroventral part and with slender elongate subdorsal internal projection (Fig. <xref ref-type="fig" rid="F7">29</xref>); hypandrial rod relatively short and slender (Fig. <xref ref-type="fig" rid="F7">28</xref>); phallapodeme also short, without dorsal keel (Fig. <xref ref-type="fig" rid="F7">27</xref>); postgonite relatively long, sinuate, with apex bent medially; distiphallus with longer lateral and ventral lobes and slender funnel-shaped apex (Fig. <xref ref-type="fig" rid="F7">27</xref>). Female: postabdomen slender, with relatively narrow sclerites of 6th–8th segment (Figs <xref ref-type="fig" rid="F8">32–34</xref>); <italic>T8</italic> complete but medially narrowly paler-pigmented (Fig. <xref ref-type="fig" rid="F8">32</xref>); <italic>S8</italic> relatively large, simple, transversely suboval (Fig. <xref ref-type="fig" rid="F8">33</xref>); spermathecae pyriform with conical base (Figs <xref ref-type="fig" rid="F8">31</xref>, <xref ref-type="fig" rid="F8">35</xref>); <italic>S10</italic> undivided, horseshoe-shaped (Fig. <xref ref-type="fig" rid="F8">33</xref>); cerci long and slender (Figs <xref ref-type="fig" rid="F8">32–34</xref>).</p></tp:treatment-sec><tp:treatment-sec sec-type="biology" id="SECID0EWEAI"><title>Biology.</title><p>The species is associated with decayed herbaceous vegetation, most of known specimens having been collected from decayed leaves, hay, grass (<xref ref-type="bibr" rid="B15">Roháček 1978</xref>, <xref ref-type="bibr" rid="B18">1983</xref>) in forests or their margins, in cold montane valleys also in open, unforested habitats; they can be also captured by soil traps in these habitats (<xref ref-type="bibr" rid="B16">Roháček 1980</xref>). <xref ref-type="bibr" rid="B7">Grundmann (1991)</xref> collected a series by Barber traps. Only occasionally it can be found in forests on excrement, rotting fungi (<xref ref-type="bibr" rid="B21">Roháček 1993</xref>), in runs of voles (<xref ref-type="bibr" rid="B29">Roháček 2009</xref>) and recently was also found in entrances of caves (<xref ref-type="bibr" rid="B30">Roháček 2011</xref>). Despite the latter record, the statement by <xref ref-type="bibr" rid="B18">Roháček (1983)</xref> that it has never been collected in caves together with <italic><tp:taxon-name><tp:taxon-name-part taxon-name-part-type="genus">Herniosina</tp:taxon-name-part> <tp:taxon-name-part taxon-name-part-type="species">bequaerti</tp:taxon-name-part></tp:taxon-name></italic> remains to be correct. However, <italic><tp:taxon-name><tp:taxon-name-part taxon-name-part-type="genus">Herniosina</tp:taxon-name-part> <tp:taxon-name-part taxon-name-part-type="species">horrida</tp:taxon-name-part></tp:taxon-name></italic> could possibly co-occur with <italic><tp:taxon-name><tp:taxon-name-part taxon-name-part-type="genus">Herniosina</tp:taxon-name-part> <tp:taxon-name-part taxon-name-part-type="species">pollex</tp:taxon-name-part></tp:taxon-name></italic> in mouths of caves or in ravines but hitherto I cannot confirm this presupposition by records. Adults were recorded in March to August.</p></tp:treatment-sec><tp:treatment-sec sec-type="distribution" id="SECID0E1GAI"><title>Distribution.</title><p>Only known from Central Europe (Austria, Czech Republic, Germany, Slovakia). The record from Germany (<xref ref-type="bibr" rid="B7">Grundmann 1991</xref>; cf. also <xref ref-type="bibr" rid="B21">Roháček 1993</xref>) was erroneously attributed to <italic><tp:taxon-name><tp:taxon-name-part taxon-name-part-type="genus">Herniosina</tp:taxon-name-part> <tp:taxon-name-part taxon-name-part-type="species">pollex</tp:taxon-name-part></tp:taxon-name></italic> in the World catalog of <tp:taxon-name><tp:taxon-name-part taxon-name-part-type="family">Sphaeroceridae</tp:taxon-name-part></tp:taxon-name> (<xref ref-type="bibr" rid="B33">Roháček et. al 2001</xref>).</p><!--PageBreak--><!--PageBreak--></tp:treatment-sec><tp:treatment-sec><!--Section generated to contain objects referenced in tp:taxon-treatment.--><fig id="F7" position="float" orientation="portrait"><label>Figures 27–30.</label><caption><p>
          <italic><tp:taxon-name><tp:taxon-name-part taxon-name-part-type="genus">Herniosina</tp:taxon-name-part> <tp:taxon-name-part taxon-name-part-type="species">horrida</tp:taxon-name-part></tp:taxon-name></italic> (Roháček), male paratype (Slovakia). <bold>27</bold> Aedeagal complex, laterally. <bold>28</bold> Genitalia, laterally <bold>29</bold> Gonostylus, laterally <bold>30</bold> External genitalia, caudally. All scales: 0.1 mm. Adapted from <xref ref-type="bibr" rid="B15">Roháček (1978)</xref>.</p></caption><graphic xmlns:xlink="http://www.w3.org/1999/xlink" xlink:href="zookeys-609-069-g007.jpg" position="float" orientation="portrait" xlink:type="simple" id="oo_98579.jpg"/></fig><fig id="F8" position="float" orientation="portrait"><label>Figures 31–36.</label><caption><p>
          <italic><tp:taxon-name><tp:taxon-name-part taxon-name-part-type="genus">Herniosina</tp:taxon-name-part> <tp:taxon-name-part taxon-name-part-type="species">horrida</tp:taxon-name-part></tp:taxon-name></italic> (Roháček), female and male paratypes (Slovakia). <bold>31</bold> Spermathecae <bold>32</bold> Female postabdomen, dorsally <bold>33</bold> Ditto, ventrally <bold>34</bold> Ditto, laterally <bold>35</bold> Spermatheca <bold>36</bold> Male <italic>S5</italic>, ventrally. Scales: 0.1 mm (<bold>31, 35, 36</bold>), 0.2 mm (<bold>32–34</bold>). Adapted from <xref ref-type="bibr" rid="B15">Roháček (1978)</xref>.</p></caption><graphic xmlns:xlink="http://www.w3.org/1999/xlink" xlink:href="zookeys-609-069-g008.jpg" position="float" orientation="portrait" xlink:type="simple" id="oo_98580.jpg"/></fig></tp:treatment-sec><ref-list><ref id="B15"><mixed-citation xmlns:xlink="http://www.w3.org/1999/xlink" xlink:type="simple">
          <person-group><name name-style="western"><surname>Roháček</surname><given-names>J</given-names></name></person-group> (<year>1978</year>) <article-title><italic><tp:taxon-name><tp:taxon-name-part taxon-name-part-type="genus">Limosina</tp:taxon-name-part> <tp:taxon-name-part taxon-name-part-type="species">horrida</tp:taxon-name-part></tp:taxon-name></italic> sp.n., a new species from Czechoslovakia related to <italic><tp:taxon-name><tp:taxon-name-part taxon-name-part-type="genus">Limosina</tp:taxon-name-part> <tp:taxon-name-part taxon-name-part-type="species">bequaerti</tp:taxon-name-part></tp:taxon-name></italic> (Vill.) (<tp:taxon-name><tp:taxon-name-part taxon-name-part-type="order">Diptera</tp:taxon-name-part></tp:taxon-name>, <tp:taxon-name><tp:taxon-name-part taxon-name-part-type="family">Sphaeroceridae</tp:taxon-name-part></tp:taxon-name>).</article-title> <source>Časopis Slezského Muzea, Opava (A)</source> <volume>27</volume>: <fpage>49</fpage>–<lpage>60</lpage>.</mixed-citation></ref><ref id="B11"><mixed-citation xmlns:xlink="http://www.w3.org/1999/xlink" xlink:type="simple">
          <person-group><name name-style="western"><surname>Papp</surname><given-names>L</given-names></name></person-group> (<year>1984</year>) <chapter-title>Family <tp:taxon-name><tp:taxon-name-part taxon-name-part-type="family">Sphaeroceridae</tp:taxon-name-part></tp:taxon-name> (<tp:taxon-name><tp:taxon-name-part taxon-name-part-type="family">Borboridae</tp:taxon-name-part></tp:taxon-name>).</chapter-title> In: <person-group><name name-style="western"><surname>Soós</surname><given-names>Á</given-names></name><name name-style="western"><surname>Papp</surname><given-names>L</given-names></name></person-group> (<role>Eds</role>) <source>Catalogue of Palaearctic <tp:taxon-name><tp:taxon-name-part taxon-name-part-type="order">Diptera</tp:taxon-name-part></tp:taxon-name></source>. <volume>Vol.10</volume>., <publisher-name>Akadémiai Kiadó</publisher-name>, <publisher-loc>Budapest</publisher-loc>, <fpage>68</fpage>–<lpage>107</lpage>.</mixed-citation></ref><ref id="B17"><mixed-citation xmlns:xlink="http://www.w3.org/1999/xlink" xlink:type="simple">
          <person-group><name name-style="western"><surname>Roháček</surname><given-names>J</given-names></name></person-group> (<year>1982</year>) <article-title>A monograph and reclassification of the previous genus <italic><tp:taxon-name><tp:taxon-name-part taxon-name-part-type="genus">Limosina</tp:taxon-name-part></tp:taxon-name></italic> Macquart (<tp:taxon-name><tp:taxon-name-part taxon-name-part-type="order">Diptera</tp:taxon-name-part></tp:taxon-name>, <tp:taxon-name><tp:taxon-name-part taxon-name-part-type="family">Sphaeroceridae</tp:taxon-name-part></tp:taxon-name>) of Europe. Part I.</article-title> <source>Beiträge zur Entomologie, Berlin</source> <volume>32</volume>: <fpage>195</fpage>–<lpage>282</lpage>.</mixed-citation></ref><ref id="B18"><mixed-citation xmlns:xlink="http://www.w3.org/1999/xlink" xlink:type="simple">
          <person-group><name name-style="western"><surname>Roháček</surname><given-names>J</given-names></name></person-group> (<year>1983</year>) <article-title>A monograph and reclassification of the previous genus <italic><tp:taxon-name><tp:taxon-name-part taxon-name-part-type="genus">Limosina</tp:taxon-name-part></tp:taxon-name></italic> Macquart (<tp:taxon-name><tp:taxon-name-part taxon-name-part-type="order">Diptera</tp:taxon-name-part></tp:taxon-name>, <tp:taxon-name><tp:taxon-name-part taxon-name-part-type="family">Sphaeroceridae</tp:taxon-name-part></tp:taxon-name>) of Europe. Part II.</article-title> <source>Beiträge zur Entomologie, Berlin</source> <volume>33</volume>: <fpage>3</fpage>–<lpage>195</lpage>.</mixed-citation></ref><ref id="B21"><mixed-citation xmlns:xlink="http://www.w3.org/1999/xlink" xlink:type="simple">
          <person-group><name name-style="western"><surname>Roháček</surname><given-names>J</given-names></name></person-group> (<year>1993</year>) <article-title><italic><tp:taxon-name><tp:taxon-name-part taxon-name-part-type="genus">Herniosina</tp:taxon-name-part></tp:taxon-name></italic> Roháček and <italic><tp:taxon-name><tp:taxon-name-part taxon-name-part-type="genus">Minilimosina</tp:taxon-name-part></tp:taxon-name></italic> Roháček of Europe: two new species, new records and taxonomic notes (<tp:taxon-name><tp:taxon-name-part taxon-name-part-type="class">Insecta</tp:taxon-name-part></tp:taxon-name>, <tp:taxon-name><tp:taxon-name-part taxon-name-part-type="order">Diptera</tp:taxon-name-part></tp:taxon-name>: <tp:taxon-name><tp:taxon-name-part taxon-name-part-type="family">Sphaeroceridae</tp:taxon-name-part></tp:taxon-name>).</article-title> <source>Entomologische Abhandlungen, Staatliches Museum für Tierkunde in Dresden</source> <volume>55</volume>: <fpage>185</fpage>–<lpage>203</lpage>.</mixed-citation></ref><ref id="B33"><mixed-citation xmlns:xlink="http://www.w3.org/1999/xlink" xlink:type="simple">
          <person-group><name name-style="western"><surname>Roháček</surname><given-names>J</given-names></name><name name-style="western"><surname>Marshall</surname><given-names>SA</given-names></name><name name-style="western"><surname>Norrbom</surname><given-names>AL</given-names></name><name name-style="western"><surname>Buck</surname><given-names>M</given-names></name><name name-style="western"><surname>Quiros</surname><given-names>DI</given-names></name><name name-style="western"><surname>Smith</surname><given-names>I</given-names></name></person-group> (<year>2001</year>) <source>World catalog of <tp:taxon-name><tp:taxon-name-part taxon-name-part-type="family">Sphaeroceridae</tp:taxon-name-part></tp:taxon-name> (<tp:taxon-name><tp:taxon-name-part taxon-name-part-type="order">Diptera</tp:taxon-name-part></tp:taxon-name>)</source>, <publisher-name>Slezské zemské muzeum</publisher-name>, <publisher-loc>Opava</publisher-loc>, <size units="page">414 pp</size>.</mixed-citation></ref><ref id="B16"><mixed-citation xmlns:xlink="http://www.w3.org/1999/xlink" xlink:type="simple">
          <person-group><name name-style="western"><surname>Roháček</surname><given-names>J</given-names></name></person-group> (<year>1980</year>) <article-title><tp:taxon-name><tp:taxon-name-part taxon-name-part-type="family">Sphaeroceridae</tp:taxon-name-part></tp:taxon-name> (<tp:taxon-name><tp:taxon-name-part taxon-name-part-type="order">Diptera</tp:taxon-name-part></tp:taxon-name>) collected by the soil trap method in submountaine areas of North Moravia (Czechoslovakia).</article-title> <source>Časopis Slezského Muzea, Opava (A)</source> <volume>29</volume>: <fpage>145</fpage>–<lpage>160</lpage>.</mixed-citation></ref><ref id="B19"><mixed-citation xmlns:xlink="http://www.w3.org/1999/xlink" xlink:type="simple">
          <person-group><name name-style="western"><surname>Roháček</surname><given-names>J</given-names></name></person-group> (<year>1984</year>) <article-title>Acalypterate <tp:taxon-name><tp:taxon-name-part taxon-name-part-type="order">Diptera</tp:taxon-name-part></tp:taxon-name> of peatbogs in North Moravia (Czechoslovakia). Part 6. <tp:taxon-name><tp:taxon-name-part taxon-name-part-type="family">Sphaeroceridae</tp:taxon-name-part></tp:taxon-name>.</article-title> <source>Časopis Slezského Muzea, Opava (A)</source> <volume>33</volume>: <fpage>97</fpage>–<lpage>131</lpage>.</mixed-citation></ref><ref id="B25"><mixed-citation xmlns:xlink="http://www.w3.org/1999/xlink" xlink:type="simple">
          <person-group><name name-style="western"><surname>Roháček</surname><given-names>J</given-names></name></person-group> (<year>1996</year>) <article-title><tp:taxon-name><tp:taxon-name-part taxon-name-part-type="family">Sphaeroceridae</tp:taxon-name-part></tp:taxon-name> (<tp:taxon-name><tp:taxon-name-part taxon-name-part-type="order">Diptera</tp:taxon-name-part></tp:taxon-name>) of the Czech Republic: corrections and additions to the faunal list, with taxonomical notes.</article-title> <source>Časopis Slezského zemského Muzea, Opava (A)</source> <volume>44</volume>(<issue>1995</issue>): <fpage>219</fpage>–<lpage>240</lpage>.</mixed-citation></ref><ref id="B20"><mixed-citation xmlns:xlink="http://www.w3.org/1999/xlink" xlink:type="simple">
          <person-group><name name-style="western"><surname>Roháček</surname><given-names>J</given-names></name></person-group> (<year>1986</year>) <chapter-title>Čeľaď: <tp:taxon-name><tp:taxon-name-part taxon-name-part-type="family">Sphaeroceridae</tp:taxon-name-part></tp:taxon-name>.</chapter-title> In: <person-group><name name-style="western"><surname>Čepelák</surname><given-names>J</given-names></name></person-group> (<role>Ed.</role>) <source><tp:taxon-name><tp:taxon-name-part taxon-name-part-type="order">Diptera</tp:taxon-name-part></tp:taxon-name> Slovenska II</source>, <publisher-name>Veda</publisher-name>, <publisher-loc>Bratislava</publisher-loc>, <fpage>149</fpage>–<lpage>164</lpage>, <fpage>375</fpage>–<lpage>378</lpage>. <comment>[In Slovak]</comment></mixed-citation></ref><ref id="B24"><mixed-citation xmlns:xlink="http://www.w3.org/1999/xlink" xlink:type="simple">
          <person-group><name name-style="western"><surname>Roháček</surname><given-names>J</given-names></name></person-group> (<year>1995</year>) <tp:taxon-name><tp:taxon-name-part taxon-name-part-type="family">Sphaeroceridae</tp:taxon-name-part></tp:taxon-name>. In Roháček J, Starý J, Martinovský J, Vála M (Eds) <tp:taxon-name><tp:taxon-name-part taxon-name-part-type="order">Diptera</tp:taxon-name-part></tp:taxon-name> Bukovských vrchov [<tp:taxon-name><tp:taxon-name-part taxon-name-part-type="order">Diptera</tp:taxon-name-part></tp:taxon-name> of the Bukovské hills]. SAŽP - Správa CHKO a BR Východné Karpaty, Humenné, 163–171. [In Slovak, with English abstract &amp; summary]</mixed-citation></ref><ref id="B29"><mixed-citation xmlns:xlink="http://www.w3.org/1999/xlink" xlink:type="simple">
          <person-group><name name-style="western"><surname>Roháček</surname><given-names>J</given-names></name></person-group> (<year>2009</year>) <article-title><tp:taxon-name><tp:taxon-name-part taxon-name-part-type="family">Sphaeroceridae</tp:taxon-name-part></tp:taxon-name>.</article-title> In: <person-group><name name-style="western"><surname>Roháček</surname><given-names>J</given-names></name><name name-style="western"><surname>Ševčík</surname><given-names>J</given-names></name></person-group> (<role>Eds</role>) <source><tp:taxon-name><tp:taxon-name-part taxon-name-part-type="order">Diptera</tp:taxon-name-part></tp:taxon-name> of the Poľana Protected Landscape Area - Biosphere Reserve (Central Slovakia)</source>. <publisher-name>SNCSR, Administration of the PLA – BR Poľana, Zvolen</publisher-name>, <fpage>260</fpage>–<lpage>271</lpage>.</mixed-citation></ref><ref id="B30"><mixed-citation xmlns:xlink="http://www.w3.org/1999/xlink" xlink:type="simple">
          <person-group><name name-style="western"><surname>Roháček</surname><given-names>J</given-names></name></person-group> (<year>2011</year>) <article-title>The fauna of <tp:taxon-name><tp:taxon-name-part taxon-name-part-type="family">Sphaeroceridae</tp:taxon-name-part></tp:taxon-name> (<tp:taxon-name><tp:taxon-name-part taxon-name-part-type="order">Diptera</tp:taxon-name-part></tp:taxon-name>) in the Gemer area (Central Slovakia).</article-title> <source>Časopis Slezského zemského Muzea, Opava (A)</source> <volume>60</volume>: <fpage>25</fpage>–<lpage>40</lpage>. doi: <ext-link xlink:type="simple" ext-link-type="doi" xlink:href="10.2478/v10210-011-0004-9">10.2478/v10210-011-0004-9</ext-link></mixed-citation></ref><ref id="B7"><mixed-citation xmlns:xlink="http://www.w3.org/1999/xlink" xlink:type="simple">
          <person-group><name name-style="western"><surname>Grundmann</surname><given-names>B</given-names></name></person-group> (<year>1991</year>) <article-title>Die Dungfliegen (<tp:taxon-name><tp:taxon-name-part taxon-name-part-type="family">Sphaeroceridae</tp:taxon-name-part></tp:taxon-name>) des Sauerlandes. Beitrag zur Kenntnis der Dipterenfauna Westfalens.</article-title> <source>Mitteilungen der Arbeitsgemeinschaft Ostwestfälischlippischer Entomologen</source> <volume>7</volume>(<issue>1</issue>): <fpage>31</fpage>–<lpage>48</lpage>.</mixed-citation></ref></ref-list></tp:taxon-treatment>
