# Supplementary material for: Herniosina Roháček: revised concept, two new species, new key and atlas of male and female terminalia (Diptera, Sphaeroceridae)
Source: Zookeys. 2016 Aug 8;(609):69–106. doi: 10.3897/zookeys.609.9459 (PMC4984420; doi:10.3897/zookeys.609.9459)
Supplement: XML Treatment for Herniosina pollex [file zookeys.609.9459-treatment5.xml]

<!DOCTYPE tp:taxon-treatment
  PUBLIC "-//TaxonX//DTD Taxonomic Treatment Publishing DTD v0 20100105//EN" "tax-treatment-NSO.dtd">
<tp:taxon-treatment xmlns:tp="http://www.plazi.org/taxpub"><tp:treatment-meta><kwd-group><label>Taxon classification</label><kwd><named-content content-type="kingdom">Animalia</named-content></kwd><kwd><named-content content-type="order">Diptera</named-content></kwd><kwd><named-content content-type="family">Sphaeroceridae</named-content></kwd></kwd-group><mixed-citation publication-type="journal"><person-group><name><surname>Roháček</surname><given-names>Jindřich</given-names></name></person-group><article-title><italic><tp:taxon-name><tp:taxon-name-part taxon-name-part-type="genus">Herniosina</tp:taxon-name-part></tp:taxon-name></italic> Roháček: revised concept, two new species, new key and atlas of male and female terminalia (<tp:taxon-name><tp:taxon-name-part taxon-name-part-type="order">Diptera</tp:taxon-name-part></tp:taxon-name>, <tp:taxon-name><tp:taxon-name-part taxon-name-part-type="family">Sphaeroceridae</tp:taxon-name-part></tp:taxon-name>)</article-title><source>Zookeys</source><day>8</day><month>8</month><year>2016</year><volume>2016</volume><issue>609</issue><fpage>69</fpage><lpage>106</lpage><pub-id pub-id-type="doi">10.3897/zookeys.609.9459</pub-id></mixed-citation></tp:treatment-meta><tp:nomenclature><tp:taxon-name>
            <tp:taxon-name-part taxon-name-part-type="genus">Herniosina</tp:taxon-name-part>
            <tp:taxon-name-part taxon-name-part-type="species">pollex</tp:taxon-name-part>
          </tp:taxon-name><tp:taxon-authority>Roháček, 1993</tp:taxon-authority><xref ref-type="fig" rid="F9">Figs 37–39</xref><xref ref-type="fig" rid="F10">, 40–42</xref><xref ref-type="fig" rid="F11">, 43–46</xref><!--PageBreak--><tp:nomenclature-citation-list><tp:nomenclature-citation><tp:taxon-name>
                <tp:taxon-name-part taxon-name-part-type="genus">Herniosina</tp:taxon-name-part> <tp:taxon-name-part taxon-name-part-type="species">pollex</tp:taxon-name-part></tp:taxon-name><comment>Roháček, 1993: 186 [both sexes, phylogenetic notes, illustr.]. Type locality: Slovakia, Slovenský kras, Stará brzotínska jaskyňa (cave); <xref ref-type="bibr" rid="B33">Roháček et al., 2001</xref>: 149 [catalog].</comment></tp:nomenclature-citation></tp:nomenclature-citation-list></tp:nomenclature><tp:treatment-sec sec-type="type material" id="SECID0E2JAI"><title>Type material.</title><p>Holotype ♂ labelled: „CS: Slovakia or., Slovenský kras, Stará brzotínská jask., V. Košel leg.“ (obverse of the label, handwritten), „16/87, 9.6.1987, 2-5 m“ (reverse of the label, handwritten), „Holotypus (red printed), <tp:taxon-name><tp:taxon-name-part taxon-name-part-type="genus">Herniosina</tp:taxon-name-part> <tp:taxon-name-part taxon-name-part-type="species">pollex</tp:taxon-name-part></tp:taxon-name> sp. n. ♂, J. Roháček det. 1991 (handwritten)“ (label with red margin), deposited in <abbrev xmlns:xlink="http://www.w3.org/1999/xlink" content-type="institution" xlink:title="Collection of Dr. Jindřich Roháček, Opava, Czech Republic" id="ABBRID0EUKAI" xlink:type="simple">JRO</abbrev> (intact). Allotype ♀ (<abbrev xmlns:xlink="http://www.w3.org/1999/xlink" content-type="institution" xlink:title="Collection of Dr. Jindřich Roháček, Opava, Czech Republic" id="ABBRID0EZKAI" xlink:type="simple">JRO</abbrev>) and 11♂20♀ paratypes with the same data, deposited in <abbrev xmlns:xlink="http://www.w3.org/1999/xlink" content-type="institution" xlink:title="Collection of Dr. Jindřich Roháček, Opava, Czech Republic" id="ABBRID0E5KAI" xlink:type="simple">JRO</abbrev>, <abbrev xmlns:xlink="http://www.w3.org/1999/xlink" content-type="institution" xlink:title="Prírodovedecká fakulta Univerzity Komenského, Bratislava, Slovakia" id="ABBRID0EDLAI" xlink:type="simple">PKBS</abbrev>, <abbrev xmlns:xlink="http://www.w3.org/1999/xlink" content-type="institution" xlink:title="Staatliches Museum für Tierkunde, Dresden, Germany" id="ABBRID0EILAI" xlink:type="simple">SMTD</abbrev> (several with genit. prep.). For data of other paratypes (20♂63♀, deposited in <abbrev xmlns:xlink="http://www.w3.org/1999/xlink" content-type="institution" xlink:title="Collection of Dr. Jindřich Roháček, Opava, Czech Republic" id="ABBRID0ENLAI" xlink:type="simple">JRO</abbrev>, <abbrev xmlns:xlink="http://www.w3.org/1999/xlink" content-type="institution" xlink:title="Prírodovedecká fakulta Univerzity Komenského, Bratislava, Slovakia" id="ABBRID0ESLAI" xlink:type="simple">PKBS</abbrev>, <named-content xmlns:xlink="http://www.w3.org/1999/xlink" content-type="dwc:institutional_code" xlink:type="simple">SMOC</named-content>) from the Czech Republic and Slovakia see <xref ref-type="bibr" rid="B21">Roháček (1993)</xref>.</p></tp:treatment-sec><tp:treatment-sec sec-type="material" id="SECID0EDMAI"><title>Other material examined.</title><p>6♂4♀ – CZECH REPUBLIC: 3♂2♀ (<abbrev xmlns:xlink="http://www.w3.org/1999/xlink" content-type="institution" xlink:title="Faculty of Science, Masaryk University, Brno, Czech Republic" id="ABBRID0EJMAI" xlink:type="simple">FSBC</abbrev>, <abbrev xmlns:xlink="http://www.w3.org/1999/xlink" content-type="institution" xlink:title="Collection of Prof. Miroslav Barták, Praha, Czech Republic" id="ABBRID0EOMAI" xlink:type="simple">MBP</abbrev>), for localities see <xref ref-type="bibr" rid="B25">Roháček (1996</xref>, <xref ref-type="bibr" rid="B26">1999</xref>), Roháček &amp; Barták (2001). RUSSIA: C. Caucasus, Kabardino-Balkariya, Nalchik env., canyon of upper course of Nalchik River, Omega-12 Cave, soil traps, 30.vii.1998–25.vi.1999, 2♂, A. G. Koval leg. (<named-content xmlns:xlink="http://www.w3.org/1999/xlink" content-type="dwc:institutional_code" xlink:type="simple">SMOC</named-content>). SLOVAKIA: 1♂1♀ (<named-content xmlns:xlink="http://www.w3.org/1999/xlink" content-type="dwc:institutional_code" xlink:type="simple">SMOC</named-content>), for localities see <xref ref-type="bibr" rid="B29">Roháček (2009)</xref>.</p></tp:treatment-sec><tp:treatment-sec sec-type="diagnosis" id="SECID0EPNAI"><title>Diagnosis.</title><p>Smaller species, body length: male 1.90–2.18 mm, female 2.10–2.86 mm. Male: abdomen with <italic>T5</italic> and <italic>S8</italic> distinctly shorter than in <italic><tp:taxon-name><tp:taxon-name-part taxon-name-part-type="genus">Herniosina</tp:taxon-name-part> <tp:taxon-name-part taxon-name-part-type="species">bequaerti</tp:taxon-name-part></tp:taxon-name></italic>; <italic>S1+2</italic> protruding but with bulge reduced (Fig. <xref ref-type="fig" rid="F10">41</xref>); <italic>S5</italic> with a pair of small, shortly digitiform processes (Fig. <xref ref-type="fig" rid="F10">42</xref>); epandrium with dorsolateral seta distinct (Fig. <xref ref-type="fig" rid="F9">37</xref>); male cerci large, each with 2 divergent projections (Figs <xref ref-type="fig" rid="F9">37</xref>, <xref ref-type="fig" rid="F9">38</xref>), medial robust, long, digitiform and projecting posteroventrally, lateral also long but terminally slender, having 1 extremely long curved seta inserted in short lateral process (Fig. <xref ref-type="fig" rid="F9">37</xref>); gonostylus with similarly (although shortly) lobate posteroventral part as that of <italic><tp:taxon-name><tp:taxon-name-part taxon-name-part-type="genus">Herniosina</tp:taxon-name-part> <tp:taxon-name-part taxon-name-part-type="species">horrida</tp:taxon-name-part></tp:taxon-name></italic> but with subdorsal internal projection keel-like and anteroventral seta much shorter (Fig. <xref ref-type="fig" rid="F9">39</xref>); hypandrial rod very long and (particularly basally) slender (Fig. <xref ref-type="fig" rid="F9">37</xref>); phallapodeme very long and with dorsal keel (Fig. <xref ref-type="fig" rid="F10">40</xref>); postgonite relatively long, straighter than in other species and with apex simply pointed (Fig. <xref ref-type="fig" rid="F10">40</xref>); distiphallus with longer lateral and ventral lobes and slender funnel-shaped apex (Fig. <xref ref-type="fig" rid="F10">40</xref>). Female: postabdomen slender, with relatively narrow sclerites of 7th–8th segment (Figs <xref ref-type="fig" rid="F11">43</xref>, <xref ref-type="fig" rid="F11">46</xref>), with <italic>T6</italic> relatively broad; <italic>T8</italic> complete but medially narrowly paler-pigmented (Fig. <xref ref-type="fig" rid="F11">43</xref>); <italic>S8</italic> relatively large, simple, more trapezoidal (Fig. <xref ref-type="fig" rid="F11">46</xref>) than that of <italic><tp:taxon-name><tp:taxon-name-part taxon-name-part-type="genus">Herniosina</tp:taxon-name-part> <tp:taxon-name-part taxon-name-part-type="species">horrida</tp:taxon-name-part></tp:taxon-name></italic>; spermathecae shortly pyriform with conical base (Fig. <xref ref-type="fig" rid="F11">44</xref>); <italic>S10</italic> undivided, horseshoe-shaped (Fig. <xref ref-type="fig" rid="F11">46</xref>); cerci long and slender (Figs <xref ref-type="fig" rid="F11">43</xref>, <xref ref-type="fig" rid="F11">45</xref>, <xref ref-type="fig" rid="F11">46</xref>).</p></tp:treatment-sec><tp:treatment-sec sec-type="biology" id="SECID0ETRAI"><title>Biology.</title><p>Although the majority of known specimens originate from caves in Slovakia the species is not troglophilous because it occurs on decayed vegetation only in the entrance zone of caves (<xref ref-type="bibr" rid="B21">Roháček 1993</xref>, <xref ref-type="bibr" rid="B30">2011</xref>); it can also be found on rotten wet leaves in other cold and shaded places such as ravines or narrow valleys of torrents. <!--PageBreak-->Hitherto, it has not been recorded from runs or burrows of mammals. In Central Europe adults were collected in March, June–August.</p></tp:treatment-sec><tp:treatment-sec sec-type="distribution" id="SECID0EDSAI"><title>Distribution.</title><p>Known only from Central Europe (Czech Republic, Slovakia) and northern part of Central Caucasus Mts (Russia: Kabardino-Balkariya). <xref ref-type="bibr" rid="B33">Roháček et al. (2001)</xref> incorrectly also listed Germany but this record belongs in fact to <italic><tp:taxon-name><tp:taxon-name-part taxon-name-part-type="genus">Herniosina</tp:taxon-name-part> <tp:taxon-name-part taxon-name-part-type="species">horrida</tp:taxon-name-part></tp:taxon-name></italic> (see above).</p><!--PageBreak--></tp:treatment-sec><tp:treatment-sec><!--Section generated to contain objects referenced in tp:taxon-treatment.--><fig id="F9" position="float" orientation="portrait"><label>Figures 37–39.</label><caption><p>
          <italic><tp:taxon-name><tp:taxon-name-part taxon-name-part-type="genus">Herniosina</tp:taxon-name-part> <tp:taxon-name-part taxon-name-part-type="species">pollex</tp:taxon-name-part></tp:taxon-name></italic> Roháček, male paratype (Slovakia). <bold>37</bold> Genitalia, laterally <bold>38</bold> External genitalia, caudally <bold>39</bold> Gonostylus, laterally. Scales: 0.1 mm (<bold>37, 38</bold>), 0.05 mm (<bold>39</bold>). For abbreviations see pp. 73–74. Adapted from <xref ref-type="bibr" rid="B21">Roháček (1993)</xref>.</p></caption><graphic xmlns:xlink="http://www.w3.org/1999/xlink" xlink:href="zookeys-609-069-g009.jpg" position="float" orientation="portrait" xlink:type="simple" id="oo_98581.jpg"/></fig><fig id="F10" position="float" orientation="portrait"><label>Figures 40–42.</label><caption><p>
          <italic><tp:taxon-name><tp:taxon-name-part taxon-name-part-type="genus">Herniosina</tp:taxon-name-part> <tp:taxon-name-part taxon-name-part-type="species">pollex</tp:taxon-name-part></tp:taxon-name></italic> Roháček, male paratype (Slovakia). <bold>40</bold> Aedeagal complex, laterally <bold>41</bold> Abdomen, ventrally (genitalia removed) <bold>42</bold> Male <italic>S5</italic>, ventrally. Scales: 0.1 mm (<bold>40, 42</bold>), 0.2 mm (<bold>41</bold>). For abbreviations see pp. 73–74. Adapted from <xref ref-type="bibr" rid="B21">Roháček (1993)</xref>.</p></caption><graphic xmlns:xlink="http://www.w3.org/1999/xlink" xlink:href="zookeys-609-069-g010.jpg" position="float" orientation="portrait" xlink:type="simple" id="oo_98582.jpg"/></fig><fig id="F11" position="float" orientation="portrait"><label>Figures 43–46.</label><caption><p>
          <italic><tp:taxon-name><tp:taxon-name-part taxon-name-part-type="genus">Herniosina</tp:taxon-name-part> <tp:taxon-name-part taxon-name-part-type="species">pollex</tp:taxon-name-part></tp:taxon-name></italic> Roháček, female paratype (Slovakia). <bold>43</bold> Postabdomen, dorsally <bold>44</bold> Spermathecae <bold>45</bold> End of postabdomen, laterally <bold>46</bold> Postabdomen, ventrally. All scales: 0.1 mm. For abbreviations see pp. 73–74. Adapted from <xref ref-type="bibr" rid="B21">Roháček (1993)</xref>.</p></caption><graphic xmlns:xlink="http://www.w3.org/1999/xlink" xlink:href="zookeys-609-069-g011.jpg" position="float" orientation="portrait" xlink:type="simple" id="oo_98583.jpg"/></fig></tp:treatment-sec><ref-list><ref id="B21"><mixed-citation xmlns:xlink="http://www.w3.org/1999/xlink" xlink:type="simple">
          <person-group><name name-style="western"><surname>Roháček</surname><given-names>J</given-names></name></person-group> (<year>1993</year>) <article-title><italic><tp:taxon-name><tp:taxon-name-part taxon-name-part-type="genus">Herniosina</tp:taxon-name-part></tp:taxon-name></italic> Roháček and <italic><tp:taxon-name><tp:taxon-name-part taxon-name-part-type="genus">Minilimosina</tp:taxon-name-part></tp:taxon-name></italic> Roháček of Europe: two new species, new records and taxonomic notes (<tp:taxon-name><tp:taxon-name-part taxon-name-part-type="class">Insecta</tp:taxon-name-part></tp:taxon-name>, <tp:taxon-name><tp:taxon-name-part taxon-name-part-type="order">Diptera</tp:taxon-name-part></tp:taxon-name>: <tp:taxon-name><tp:taxon-name-part taxon-name-part-type="family">Sphaeroceridae</tp:taxon-name-part></tp:taxon-name>).</article-title> <source>Entomologische Abhandlungen, Staatliches Museum für Tierkunde in Dresden</source> <volume>55</volume>: <fpage>185</fpage>–<lpage>203</lpage>.</mixed-citation></ref><ref id="B33"><mixed-citation xmlns:xlink="http://www.w3.org/1999/xlink" xlink:type="simple">
          <person-group><name name-style="western"><surname>Roháček</surname><given-names>J</given-names></name><name name-style="western"><surname>Marshall</surname><given-names>SA</given-names></name><name name-style="western"><surname>Norrbom</surname><given-names>AL</given-names></name><name name-style="western"><surname>Buck</surname><given-names>M</given-names></name><name name-style="western"><surname>Quiros</surname><given-names>DI</given-names></name><name name-style="western"><surname>Smith</surname><given-names>I</given-names></name></person-group> (<year>2001</year>) <source>World catalog of <tp:taxon-name><tp:taxon-name-part taxon-name-part-type="family">Sphaeroceridae</tp:taxon-name-part></tp:taxon-name> (<tp:taxon-name><tp:taxon-name-part taxon-name-part-type="order">Diptera</tp:taxon-name-part></tp:taxon-name>)</source>, <publisher-name>Slezské zemské muzeum</publisher-name>, <publisher-loc>Opava</publisher-loc>, <size units="page">414 pp</size>.</mixed-citation></ref><ref id="B25"><mixed-citation xmlns:xlink="http://www.w3.org/1999/xlink" xlink:type="simple">
          <person-group><name name-style="western"><surname>Roháček</surname><given-names>J</given-names></name></person-group> (<year>1996</year>) <article-title><tp:taxon-name><tp:taxon-name-part taxon-name-part-type="family">Sphaeroceridae</tp:taxon-name-part></tp:taxon-name> (<tp:taxon-name><tp:taxon-name-part taxon-name-part-type="order">Diptera</tp:taxon-name-part></tp:taxon-name>) of the Czech Republic: corrections and additions to the faunal list, with taxonomical notes.</article-title> <source>Časopis Slezského zemského Muzea, Opava (A)</source> <volume>44</volume>(<issue>1995</issue>): <fpage>219</fpage>–<lpage>240</lpage>.</mixed-citation></ref><ref id="B26"><mixed-citation xmlns:xlink="http://www.w3.org/1999/xlink" xlink:type="simple">
          <person-group><name name-style="western"><surname>Roháček</surname><given-names>J</given-names></name></person-group> (<year>1999</year>) <article-title><tp:taxon-name><tp:taxon-name-part taxon-name-part-type="family">Sphaeroceridae</tp:taxon-name-part></tp:taxon-name>.</article-title> In: <person-group><name name-style="western"><surname>Rozkošný</surname><given-names>R</given-names></name><name name-style="western"><surname>Vaňhara</surname><given-names>J</given-names></name></person-group> (<role>Eds</role>) <issue-title>Diptera of the Pálava Biosphere Reserve of UNESCO, II.</issue-title> <source>Folia Facultatis Scientiarum Naturalium Universitatis Masarykianae Brunensis, Biologia</source> <volume>100</volume>: <fpage>347</fpage>–<lpage>357</lpage>.</mixed-citation></ref><ref id="B29"><mixed-citation xmlns:xlink="http://www.w3.org/1999/xlink" xlink:type="simple">
          <person-group><name name-style="western"><surname>Roháček</surname><given-names>J</given-names></name></person-group> (<year>2009</year>) <article-title><tp:taxon-name><tp:taxon-name-part taxon-name-part-type="family">Sphaeroceridae</tp:taxon-name-part></tp:taxon-name>.</article-title> In: <person-group><name name-style="western"><surname>Roháček</surname><given-names>J</given-names></name><name name-style="western"><surname>Ševčík</surname><given-names>J</given-names></name></person-group> (<role>Eds</role>) <source><tp:taxon-name><tp:taxon-name-part taxon-name-part-type="order">Diptera</tp:taxon-name-part></tp:taxon-name> of the Poľana Protected Landscape Area - Biosphere Reserve (Central Slovakia)</source>. <publisher-name>SNCSR, Administration of the PLA – BR Poľana, Zvolen</publisher-name>, <fpage>260</fpage>–<lpage>271</lpage>.</mixed-citation></ref><ref id="B30"><mixed-citation xmlns:xlink="http://www.w3.org/1999/xlink" xlink:type="simple">
          <person-group><name name-style="western"><surname>Roháček</surname><given-names>J</given-names></name></person-group> (<year>2011</year>) <article-title>The fauna of <tp:taxon-name><tp:taxon-name-part taxon-name-part-type="family">Sphaeroceridae</tp:taxon-name-part></tp:taxon-name> (<tp:taxon-name><tp:taxon-name-part taxon-name-part-type="order">Diptera</tp:taxon-name-part></tp:taxon-name>) in the Gemer area (Central Slovakia).</article-title> <source>Časopis Slezského zemského Muzea, Opava (A)</source> <volume>60</volume>: <fpage>25</fpage>–<lpage>40</lpage>. doi: <ext-link xlink:type="simple" ext-link-type="doi" xlink:href="10.2478/v10210-011-0004-9">10.2478/v10210-011-0004-9</ext-link></mixed-citation></ref></ref-list></tp:taxon-treatment>
