# Supplementary material for: Herniosina Roháček: revised concept, two new species, new key and atlas of male and female terminalia (Diptera, Sphaeroceridae)
Source: Zookeys. 2016 Aug 8;(609):69–106. doi: 10.3897/zookeys.609.9459 (PMC4984420; doi:10.3897/zookeys.609.9459)
Supplement: XML Treatment for Herniosina hamata [file zookeys.609.9459-treatment6.xml]

<!DOCTYPE tp:taxon-treatment
  PUBLIC "-//TaxonX//DTD Taxonomic Treatment Publishing DTD v0 20100105//EN" "tax-treatment-NSO.dtd">
<tp:taxon-treatment xmlns:tp="http://www.plazi.org/taxpub"><tp:treatment-meta><kwd-group><label>Taxon classification</label><kwd><named-content content-type="kingdom">Animalia</named-content></kwd><kwd><named-content content-type="order">Diptera</named-content></kwd><kwd><named-content content-type="family">Sphaeroceridae</named-content></kwd></kwd-group><mixed-citation publication-type="journal"><person-group><name><surname>Roháček</surname><given-names>Jindřich</given-names></name></person-group><article-title><italic><tp:taxon-name><tp:taxon-name-part taxon-name-part-type="genus">Herniosina</tp:taxon-name-part></tp:taxon-name></italic> Roháček: revised concept, two new species, new key and atlas of male and female terminalia (<tp:taxon-name><tp:taxon-name-part taxon-name-part-type="order">Diptera</tp:taxon-name-part></tp:taxon-name>, <tp:taxon-name><tp:taxon-name-part taxon-name-part-type="family">Sphaeroceridae</tp:taxon-name-part></tp:taxon-name>)</article-title><source>Zookeys</source><day>8</day><month>8</month><year>2016</year><volume>2016</volume><issue>609</issue><fpage>69</fpage><lpage>106</lpage><pub-id pub-id-type="doi">10.3897/zookeys.609.9459</pub-id></mixed-citation></tp:treatment-meta><tp:nomenclature><tp:taxon-name>
            <tp:taxon-name-part taxon-name-part-type="genus">Herniosina</tp:taxon-name-part>
            <tp:taxon-name-part taxon-name-part-type="species">hamata</tp:taxon-name-part>
            <object-id xmlns:xlink="http://www.w3.org/1999/xlink" content-type="zoobank" xlink:type="simple">http://zoobank.org/90E15ED5-1D90-4B01-B49C-1356186E9E61</object-id>
          </tp:taxon-name><tp:taxon-status xmlns:xlink="http://www.w3.org/1999/xlink" xlink:type="simple">sp. n.</tp:taxon-status><xref ref-type="fig" rid="F12">Figs 47–48</xref><xref ref-type="fig" rid="F13">, 49–56</xref><xref ref-type="fig" rid="F14">, 57–65</xref></tp:nomenclature><tp:treatment-sec sec-type="type material" id="SECID0EIUAI"><title>Type material.</title><p>Holotype ♂ labelled: „C CYPRUS: Troodos Mts., Pedoulas env., J. Roháček leg.“, „sweeping over ruderal vegetation, 12.4.2002“, „Holotypus ♂ <tp:taxon-name><tp:taxon-name-part taxon-name-part-type="genus">Herniosina</tp:taxon-name-part> <tp:taxon-name-part taxon-name-part-type="species">hamata</tp:taxon-name-part></tp:taxon-name> sp. n., J. Roháček det. 2016“ (red label). The specimen (see Fig. <xref ref-type="fig" rid="F12">47</xref>) is intact except for the left wing being detached for photography (Fig. <xref ref-type="fig" rid="F12">48</xref>) and preserved in glycerine in a coalesced plastic tube pinned below the specimen (<named-content xmlns:xlink="http://www.w3.org/1999/xlink" content-type="dwc:institutional_code" xlink:type="simple">SMOC</named-content>). Paratypes: C <!--PageBreak--><!--PageBreak--><!--PageBreak-->CYPRUS: Troodos Mts, Troodos 2 km NE, 1700 m, sweeping vegetation along small creek, 11.iv.2002, 1♂8♀ (1♂1♀ genit. prep.); Troodos Mts, Troodos env., 1800 m, sweeping vegetation along spring, 11.iv.2002, 1♀ (genit. prep.); Troodos Mts, Kakopetria 2 km SW, sweeping vegetation along brook, 11.iv.2002, 1♀ (genit. prep.); Pano Platres env., Caledonia Falls, on decayed leaves by stream, 12.iv.2002, 1♂ (genit. prep.); W CYPRUS: Troodos Mts, Kykko Monastery 4 km E, sweeping undergrowth of pine forest, 12.iv.2002, 1♀, all J. Roháček leg. (<named-content xmlns:xlink="http://www.w3.org/1999/xlink" content-type="dwc:institutional_code" xlink:type="simple">SMOC</named-content>). Paratypes labelled „Paratypus ♂ or ♀, <tp:taxon-name><tp:taxon-name-part taxon-name-part-type="genus">Herniosina</tp:taxon-name-part> <tp:taxon-name-part taxon-name-part-type="species">hamata</tp:taxon-name-part></tp:taxon-name> sp. n., J. Roháček det. 2016“ (yellow label) in addittion to their locality labels.</p></tp:treatment-sec><tp:treatment-sec sec-type="etymology" id="SECID0EAWAI"><title>Etymology.</title><p>The new species is named by the adjective „<tp:taxon-name><tp:taxon-name-part taxon-name-part-type="species">hamata</tp:taxon-name-part></tp:taxon-name>“ to reflect its hook-like posteromedial (internal) process of the gonostylus (hamatus = Lat. provided with hooks).</p></tp:treatment-sec><tp:treatment-sec sec-type="description" id="SECID0EPWAI"><title>Description.</title><p>
            <bold>Male</bold> (Fig. <xref ref-type="fig" rid="F12">47</xref>). Total body length 1.94–2.38 mm; general colour blackish brown with relatively sparse dark greyish brown microtomentum, subshining (thorax) to shining (abdomen). Head blackish brown to brown, much higher than long (Fig. <xref ref-type="fig" rid="F12">47</xref>). Frons brown anteriorly, dark brown to blackish posteriorly, sparsely microtomentose. Occiput blackish brown with microtomentum denser. Orbits, interfrontalia and ocellar triangle sparsely greyish brown microtomentose; frontal triangle poorly delimited, relatively wide, anteriorly acute and more shining than rest of frons. Cephalic chaetotaxy: <italic>pvt</italic> absent, only minute divergent postocellar setulae behind ocellar triangle; <italic>occe</italic> and <italic>occi</italic> subequal (or <italic>occi</italic> slightly longer) and about half length of <italic>vti</italic>; <italic>vti</italic> robust and longest of frontal bristles; <italic>vte</italic> and <italic>oc</italic> slightly to distinctly shorter than <italic>vti</italic>; 2 <italic>ors</italic>, posterior longer than anterior but distinctly shorter than <italic>oc</italic>; 3–4 relatively short <italic>ifr</italic>, all subequal or foremost shorter, if 4 <italic>ifr</italic> present, the foremost reduced to small setula; 3–6 very minute <italic>ads</italic> inside and below <italic>ors</italic>; <italic>g</italic> weak, hardly longer than anterior peristomal setula; <italic>vi</italic> as long as or longer than <italic>vte</italic> but thinner. Frontal lunule short and wide, brown and greyish brown microtomentose. Facial cavities below antennae dark brown, relatively shining; medial carina poorly developed but distinct. Gena brown (lightest on virbrissal angle), posteriorly dark brown, greyish brown microtomentose. Eye relatively small; its longest diameter about 2.2 times as long as smallest genal height. Antenna dark brown, relatively long; its 3rd segment distinctly tapered apically, both in lateral and dorsal view. Arista long, about 4 times as long as antenna, relatively long and densely ciliate.</p><p>
            <italic>Thorax</italic> blackish brown and dark greyish brown microtomentose, mesonotum subshining, pleuron with denser microtomentum and dull. Suturae between pleural sclerites pale brown. Scutellum large, relatively long and flat, rounded trapezoidal. Thoracic chaetotaxy: 2 <italic>hu</italic>, internal reduced to microseta; 2 postsutural <italic>dc</italic>, anterior short (only 2–3 times as long as <italic>dc</italic> microsetae), posterior as long as or slightly longer than basal sc; 10 dense rows of <italic>ac</italic> microsetae on suture; medial prescutellar ac pair prolonged, about as long as anterior dc but finer; 2 long <italic>sc</italic>, basal about as long as or slightly longer than scutellum, apical about 1.7 times as long as basal; 1–2 <italic>stpl</italic>, anterior (if present) reduced to very minute pale setula.</p><!--PageBreak--><p>
            <italic>Legs</italic> brown, coxae, trochanters, knees and tarsi paler brown to ochreous. <italic>f<sub>2</sub></italic> with a doubled row of curved but relatively short ventral setae in basal half (Fig. <xref ref-type="fig" rid="F13">54</xref>); <italic>t<sub>2</sub></italic> ventrally with a long row of small dense spines, very reduced <italic>va</italic> seta and 1 distinct anteroapical seta (Fig. <xref ref-type="fig" rid="F13">54</xref>); dorsal chaetotaxy of <italic>t<sub>2</sub></italic> as in Fig. <xref ref-type="fig" rid="F14">57</xref>, with posterodorsal seta in apical fourth long. <italic>t<sub>2</sub></italic> : <italic>mt<sub>2</sub></italic> = 1.85–1.89.</p><p>
            <italic>Wing</italic> (Fig. <xref ref-type="fig" rid="F12">48</xref>) with pale brown membrane and yellowish brown to dark brown veins. <italic>C</italic> ending at or very slightly produced beyond apex of <italic>R<sub>4+5</sub></italic>. <italic>R<sub>2+3</sub></italic> very slightly sinuate and also apically slightly upcurved to <italic>C</italic>; <italic>R<sub>4+5</sub></italic> distinctly sinuate but its apical half nearly straight. Discal cell (<italic>dm</italic>) rather long, distally tapered, with small process of <italic>M</italic> beyond <italic>dm-cu</italic>; posterior outer corner of <italic>dm</italic> cell varies from angular with a remnant of <italic>CuA<sub>1</sub></italic> to rounded and lacking the latter. <italic>A<sub>1</sub></italic> slightly sinuate; anal lobe large, well developed; alula narrow, apically rounded. Wing measurements: length 2.06–2.24 mm, width 0.85–0-91 mm, <italic>C-index</italic> = 0.97–1.03, <italic>rm\dm-cu</italic> : <italic>dm-cu</italic> = 3.64–4.50. Haltere with yellowish brown to ochreous yellow stem and dark brown knob.</p><p>
            <italic>Abdomen</italic> blackish brown dorsally, brown ventrally. Preabdominal terga large, glabrous and shining because of reduced and sparse greyish microtomentum (restricted to <italic>T1+2</italic> and bases of <italic>T3–T5</italic>), sparsely setose but with more setae on disc than those of relatives. <italic>T5</italic> enlarged but not so prolonged as in <italic><tp:taxon-name><tp:taxon-name-part taxon-name-part-type="genus">Herniosina</tp:taxon-name-part> <tp:taxon-name-part taxon-name-part-type="species">bequaerti</tp:taxon-name-part></tp:taxon-name></italic>. Preabdominal sterna <italic>S1+2</italic>–<italic>S4</italic> (Fig. <xref ref-type="fig" rid="F13">51</xref>) also shining but distinctly more setose than in all congeners. <italic>S1+2</italic> with ventral bulge reduced (Fig. <xref ref-type="fig" rid="F12">47</xref>, arrow) but somewhat protruding in the middle; <italic>S3</italic> and <italic>S4</italic> (Fig. <xref ref-type="fig" rid="F13">51</xref>) anteromedially emarginate and with characteristic lateral dark pigmentation. <italic>S5</italic> (Fig. <xref ref-type="fig" rid="F14">65</xref>) very shortened, reduced to a transverse strip-like and largely weakly sclerotized and pale-pigmented sclerite with only partly darker and setose lateral parts (with 5–6 setae on each side) and posteromedially provided with a pair of small digitiform processes arising from a common base. <italic>S6+7</italic> and <italic>S8</italic> asymmetrical on left side of down-curved postabdomen, most similar to those of <italic><tp:taxon-name><tp:taxon-name-part taxon-name-part-type="genus">Herniosina</tp:taxon-name-part> <tp:taxon-name-part taxon-name-part-type="species">pollex</tp:taxon-name-part></tp:taxon-name></italic>, thus the latter relatively short.</p><p>
            <italic>Genitalia</italic>. Epandrium (Figs <xref ref-type="fig" rid="F13">49</xref>, <xref ref-type="fig" rid="F13">50</xref>) of medium length but comparatively broad (wider than high), with a series of longer and stronger setae mainly lateroventrally (posterior longest); also laterodorsally with 1 longer seta. Anal fissure relatively small, suboval, slightly wider than in <italic><tp:taxon-name><tp:taxon-name-part taxon-name-part-type="genus">Herniosina</tp:taxon-name-part> <tp:taxon-name-part taxon-name-part-type="species">pollex</tp:taxon-name-part></tp:taxon-name></italic>. Cerci fused with epandrium, each projecting ventrally in single (medial process absent) long, digitiform, terminally somewhat dilated process with blunt apex, basally carrying 1 long seta (Figs <xref ref-type="fig" rid="F13">49</xref>, <xref ref-type="fig" rid="F13">50</xref>). Medandrium fused with cerci medially and connected by long internal arms with gonostyli (Fig. <xref ref-type="fig" rid="F13">50</xref>). Hypandrium with long anteromedial rod-like apodeme, more robust than that of <italic><tp:taxon-name><tp:taxon-name-part taxon-name-part-type="genus">Herniosina</tp:taxon-name-part> <tp:taxon-name-part taxon-name-part-type="species">pollex</tp:taxon-name-part></tp:taxon-name></italic>. Gonostylus (Figs <xref ref-type="fig" rid="F13">49</xref>, <xref ref-type="fig" rid="F13">50</xref>, <xref ref-type="fig" rid="F13">56</xref>) dissimilar to those of all congeners, with pointed anteroventral corner and long anterior seta as in most relatives but ventrally externally with rounded and setose lobe and posteroventrally with distinctive, robust, dark, hook-like internal process. Aedeagal complex (Figs <xref ref-type="fig" rid="F13">52</xref>, <xref ref-type="fig" rid="F13">53</xref>, <xref ref-type="fig" rid="F13">55</xref>). Phallapodeme large and long, laterally flattened due to very large (high) dorsal and ventral keel. Aedeagus with peculiar distiphallus, most different from those of relatives because of small lateral lobes (Fig. <xref ref-type="fig" rid="F13">53</xref>), long ventromedial, posteriorly far projecting lobe (Fig. <xref ref-type="fig" rid="F13">52</xref>) and relatively <!--PageBreak--><!--PageBreak-->short but broad funnel-shaped apex (Fig. <xref ref-type="fig" rid="F13">53</xref>); also phallophore distinctive, with short and more robust anterior part and small, slender, pointed posterior epiphallus-like projection (Fig. <xref ref-type="fig" rid="F13">52</xref>); postgonite relatively short and robust (Fig. <xref ref-type="fig" rid="F13">55</xref>), with expanded posterior lobe proximally and distinctly bent and pointed apex distally. Ejacapodeme reduced to very minute sclerite (see Fig. <xref ref-type="fig" rid="F13">53</xref>) hidden in posterior fissure of phallophore.</p><p>
            <bold>Female.</bold> Similar to male unless mentioned otherwise below. Total body length 1.90–2.54 mm. Gena sometimes paler, reddish brown anteriorly and brown posteriorly. <italic>f<sub>2</sub></italic> ventrally without curved setae, simply setulose; <italic>t<sub>2</sub></italic> ventrally only finely setulose and with 1 long <italic>va</italic> seta; also anteroapical seta somewhat longer (Fig. <xref ref-type="fig" rid="F14">61</xref>). <italic>t<sub>2</sub></italic> : <italic>mt<sub>2</sub></italic> = 1.65–1.85. Wing measurements: length 1.79–2.28 mm, width 0.73–0.95 mm, <italic>C-index</italic> = 0.92–1.13, <italic>rm\dm-cu</italic> : <italic>dm-cu</italic> = 3.41–4.40. Preabdominal terga shorter, more transverse and becoming narrower posteriorly, similarly setose as in male. Preabdominal sterna unmodified, simple, sparsely and shortly setose. <italic>S1+2</italic> smallest and dark pigmented only posteriorly (one fourth to half); <italic>S3–S5</italic> becoming wider posteriorly, <italic>S3</italic> and <italic>S4</italic> trapezoidal (wider posteriorly); <italic>S5</italic> transversely sub-oblong, wider but distinctly shorter than <italic>S4</italic>; all these sclerites dark brown and shining.</p><p>
            <italic>Postabdomen</italic> (Figs <xref ref-type="fig" rid="F14">58</xref>, <xref ref-type="fig" rid="F14">62</xref>, <xref ref-type="fig" rid="F14">63</xref>) telescopically retractible but broader than in relatives, particularly as regards 7th and 8th segments. <italic>T6</italic> wide and short, transversely oblong, paler brown than T7 (Fig. <xref ref-type="fig" rid="F14">58</xref>); <italic>T7</italic> hardly narrower than <italic>T6</italic> but reaching farther onto lateral side (Fig. <xref ref-type="fig" rid="F14">63</xref>), sparsely setose only at posterior margin. <italic>T8</italic> medially not only depigmented but distinctly divided in two dark sclerites (Fig. <xref ref-type="fig" rid="F14">58</xref>). <italic>T10</italic> subtriangular, distinctly wider than long (shorter than that of <italic><tp:taxon-name><tp:taxon-name-part taxon-name-part-type="genus">Herniosina</tp:taxon-name-part> <tp:taxon-name-part taxon-name-part-type="species">pollex</tp:taxon-name-part></tp:taxon-name></italic>), pale-pigmented only in anterior half and dorsally with a pair of longer setae arising far each from other (Fig. <xref ref-type="fig" rid="F14">58</xref>). <italic>S6</italic> slightly wider, paler and more densely setulose than <italic>S7</italic>, shorter and more transverse (Fig. <xref ref-type="fig" rid="F14">62</xref>) than in all relatives. <italic>S7</italic> dark-pigmented except for small anteromedial area (Fig. <xref ref-type="fig" rid="F14">62</xref>) and with 4 longer and several short setae at posterior margin. <italic>S8</italic> (Figs <xref ref-type="fig" rid="F14">62</xref>, <xref ref-type="fig" rid="F14">64</xref>) narrow, of highly distinctive, posteriorly widened shape, having large subcircular to ovoid membranous (sometimes posteriorly open) window in posterior half and only 4–8 fine setulae at posterior margin. <italic>S10</italic> reduced to short, broadly V-shaped microtomentose and setose sclerite (Fig. <xref ref-type="fig" rid="F14">62</xref>). Spermathecae 2+1 (Figs <xref ref-type="fig" rid="F14">59</xref>, <xref ref-type="fig" rid="F14">60</xref>) blackish brown, bulbous (onion-shaped), without robust basal conical parts; terminal parts of ducts very slender and pale-pigmented. Cerci (Fig. <xref ref-type="fig" rid="F14">58</xref>, <xref ref-type="fig" rid="F14">63</xref>) distinctly wider and shorter than in all relatives (including <italic><tp:taxon-name><tp:taxon-name-part taxon-name-part-type="genus">Herniosina</tp:taxon-name-part> <tp:taxon-name-part taxon-name-part-type="species">pollex</tp:taxon-name-part></tp:taxon-name></italic>), with 1 dorsal preapical and 1 apical seta long sinuate as in congeners but the latter inserted somewhat subapically (see Fig. <xref ref-type="fig" rid="F14">63</xref>).</p></tp:treatment-sec><tp:treatment-sec sec-type="discussion" id="SECID0EBFBI"><title>Discussion.</title><p>
            <italic><tp:taxon-name><tp:taxon-name-part taxon-name-part-type="genus">Herniosina</tp:taxon-name-part> <tp:taxon-name-part taxon-name-part-type="species">hamata</tp:taxon-name-part></tp:taxon-name></italic> sp. n. is a distinctive species, markedly different from all other species of the genus in the structures of the male and female terminalia. It is characterized by an interesting combination of plesiomorphic (e.g. reduced bulge on male <italic>S1+2</italic>; more setose male preabdominal sclerites; male <italic>S5</italic> with a pair small medial projections; male cercus projecting in single process; gonostylus without dorsal internal projection; ejacapodeme minute but present; spermathecae simple, bulbous, without conical basal part) and distinctly derived autapomorphic features (gonostylus with hook-like posteroventral internal process; phallapodeme dorsoventrally dilated by both dorsal and ventral keel; distiphallus with long posteriorly projecting medial lobe; <!--PageBreak--><!--PageBreak--><!--PageBreak-->female postabdominal segments widened; female <italic>T8</italic> dorsomedially divided; female <italic>S8</italic> with „window“; cercus robust and with subapically inserted apical seta). <italic><tp:taxon-name><tp:taxon-name-part taxon-name-part-type="genus">Herniosina</tp:taxon-name-part> <tp:taxon-name-part taxon-name-part-type="species">hamata</tp:taxon-name-part></tp:taxon-name></italic> sp. n. most resembles <italic><tp:taxon-name><tp:taxon-name-part taxon-name-part-type="genus">Herniosina</tp:taxon-name-part> <tp:taxon-name-part taxon-name-part-type="species">pollex</tp:taxon-name-part></tp:taxon-name></italic> but the shared characters proved to be all plesiomorphic (male <italic>S1+2</italic> with bulge reduced; male <italic>S5</italic> with a pair of small medial projections; shorter male <italic>T5</italic> and <italic>S8</italic>) and do not demonstrate their sister-species relationships. Indeed, the set of plesiomorphies of <italic><tp:taxon-name><tp:taxon-name-part taxon-name-part-type="genus">Herniosina</tp:taxon-name-part> <tp:taxon-name-part taxon-name-part-type="species">hamata</tp:taxon-name-part></tp:taxon-name></italic> sp. n. indicate that it could represent a sister-taxon to its four remaining congeners (see discussion of intrageneric relationships below).</p></tp:treatment-sec><tp:treatment-sec sec-type="biology" id="SECID0EDHBI"><title>Biology.</title><p>Almost all type specimens were swept from low (and sparse) vegetation growing on layers of wet rotten plant debris. This is also true for the holotype being netted from „ruderal“ vegetation on a pile of decayed leaves in a shaded ditch by a road. The longest series (9 specimens) was taken by netting over shooting plants on the wet shores of a small creek covered with decayed remnants of vegetation shortly after the snow melted (Fig. <xref ref-type="fig" rid="F15">66</xref>); also the habitat with decayed leaves close to a montane stream (Fig. <xref ref-type="fig" rid="F15">67</xref>) near the Caledonia Falls can be considered typical for the species. The altitudes of localities (all in Troodos Mts) range from about 900 m (Kakopetria env) to 1800 m (Troodos, close to Olympos Mt.) and all specimens were collected on 11–12 April.</p><fig id="F15" position="float" orientation="portrait"><label>Figures 66–67.</label><caption><p>Habitats of <italic><tp:taxon-name><tp:taxon-name-part taxon-name-part-type="genus">Herniosina</tp:taxon-name-part> <tp:taxon-name-part taxon-name-part-type="species">hamata</tp:taxon-name-part></tp:taxon-name></italic> sp. n. (Cyprus). <bold>66</bold> Shores of a small creek with decayed remnants of vegetation and shooting plants (Troodos 2 km NE, 1700 m) <bold>67</bold> Decayed leaves (arrow) in valley of a montane torrent below Caledonia Falls (nr. Pano Platres). Photographs by J. Roháček.</p></caption><graphic xmlns:xlink="http://www.w3.org/1999/xlink" xlink:href="zookeys-609-069-g015.jpg" position="float" orientation="portrait" xlink:type="simple" id="oo_98587.jpg"/></fig></tp:treatment-sec><tp:treatment-sec sec-type="distribution" id="SECID0EQIBI"><title>Distribution.</title><p>Hitherto only known from Cyprus (Troodos Mts); first recorded as unnamed species of <italic><tp:taxon-name><tp:taxon-name-part taxon-name-part-type="genus">Herniosina</tp:taxon-name-part></tp:taxon-name></italic> by <xref ref-type="bibr" rid="B28">Roháček (2004)</xref>.</p></tp:treatment-sec><tp:treatment-sec><!--Section generated to contain objects referenced in tp:taxon-treatment.--><fig id="F12" position="float" orientation="portrait"><label>Figures 47–48.</label><caption><p>
          <italic><tp:taxon-name><tp:taxon-name-part taxon-name-part-type="genus">Herniosina</tp:taxon-name-part> <tp:taxon-name-part taxon-name-part-type="species">hamata</tp:taxon-name-part></tp:taxon-name></italic> sp. n., male holotype (Cyprus). <bold>47</bold> Male, laterally, S1+2 arrowed <bold>48</bold> Right wing (length 2.24 mm). Photographs by J. Roháček.</p></caption><graphic xmlns:xlink="http://www.w3.org/1999/xlink" xlink:href="zookeys-609-069-g012.jpg" position="float" orientation="portrait" xlink:type="simple" id="oo_98584.jpg"/></fig><fig id="F13" position="float" orientation="portrait"><label>Figures 49–56.</label><caption><p>
          <italic><tp:taxon-name><tp:taxon-name-part taxon-name-part-type="genus">Herniosina</tp:taxon-name-part> <tp:taxon-name-part taxon-name-part-type="species">hamata</tp:taxon-name-part></tp:taxon-name></italic> sp. n., male paratype (Cyprus). <bold>49</bold> Genitalia, laterally <bold>50</bold> External genitalia, caudally <bold>51</bold> Preabdominal sterna, ventrally <bold>52</bold> Phallapodeme and aedeagus, laterally <bold>53</bold> Aedeagus, dorsally <bold>54</bold> f<sub>2</sub> and t<sub>2</sub> anteriorly <bold>55</bold> postgonite, laterally <bold>56</bold> Gonostylus, laterally. Scales: 0.1 mm (<bold>49, 50, 52, 53, 55, 56</bold>), 0.2 mm (<bold>51, 54</bold>). For abbreviations see pp. 73–74.</p></caption><graphic xmlns:xlink="http://www.w3.org/1999/xlink" xlink:href="zookeys-609-069-g013.jpg" position="float" orientation="portrait" xlink:type="simple" id="oo_98585.jpg"/></fig><fig id="F14" position="float" orientation="portrait"><label>Figures 57–65.</label><caption><p>
          <italic><tp:taxon-name><tp:taxon-name-part taxon-name-part-type="genus">Herniosina</tp:taxon-name-part> <tp:taxon-name-part taxon-name-part-type="species">hamata</tp:taxon-name-part></tp:taxon-name></italic> sp. n., female and male paratypes (Cyprus). <bold>57</bold> Female t<sub>2</sub>, dorsally <bold>58</bold> Female postabdomen, dorsally <bold>59, 60</bold> Spermathecae <bold>61</bold> Female t<sub>2</sub>, anteriorly <bold>62</bold> Female postabdomen, ventrally <bold>63</bold> ditto, laterally <bold>64</bold> female S8, ventrally <bold>65</bold> male S5, ventrally. Scales: 0.2 mm (<bold>57, 61</bold>), 0.1 mm (<bold>58, 62–65</bold>), 0.05 mm (<bold>59, 60</bold>).</p></caption><graphic xmlns:xlink="http://www.w3.org/1999/xlink" xlink:href="zookeys-609-069-g014.jpg" position="float" orientation="portrait" xlink:type="simple" id="oo_98586.jpg"/></fig></tp:treatment-sec><ref-list><ref id="B28"><mixed-citation xmlns:xlink="http://www.w3.org/1999/xlink" xlink:type="simple">
          <person-group><name name-style="western"><surname>Roháček</surname><given-names>J</given-names></name></person-group> (<year>2004</year>) <article-title>New records of <tp:taxon-name><tp:taxon-name-part taxon-name-part-type="family">Clusiidae</tp:taxon-name-part></tp:taxon-name>, <tp:taxon-name><tp:taxon-name-part taxon-name-part-type="family">Anthomyzidae</tp:taxon-name-part></tp:taxon-name> and <tp:taxon-name><tp:taxon-name-part taxon-name-part-type="family">Sphaeroceridae</tp:taxon-name-part></tp:taxon-name> (<tp:taxon-name><tp:taxon-name-part taxon-name-part-type="order">Diptera</tp:taxon-name-part></tp:taxon-name>) from Cyprus, with distributional and taxonomic notes.</article-title> In: <person-group><name name-style="western"><surname>Kubík</surname><given-names>Š</given-names></name><name name-style="western"><surname>Barták</surname><given-names>M</given-names></name></person-group> (<role>Eds</role>) <issue-title>Dipterologica bohemoslovaca 11.</issue-title> <source>Folia Facultatis Scientiarum Naturalium Universitatis Masarykianae Brunensis, Biologia</source> <volume>109</volume>: <fpage>247</fpage>–<lpage>264</lpage>.</mixed-citation></ref></ref-list></tp:taxon-treatment>
